# Supplementary material for: Augmenting a prognostic deep learning system for referable diabetic retinopathy and maculopathy with synthetic retinal images
Source: Commun Med (Lond). 2025 Dec 20;6:57. doi: 10.1038/s43856-025-01316-5 (PMC12830830; doi:10.1038/s43856-025-01316-5)
Supplement: Supplementary file 4 — Supplementary Data 1 [file 43856_2025_1316_MOESM4_ESM.xlsx]

## Sheet: Supplementary Data 1
Index	Real Image Embeddings X0	Real Image Embeddings X1	Generated Image Embeddings X0	Generated Image Embeddings X1
0	11.1759	-1.80805	12.7167	5.46932
1	7.93504	0.670538	7.995	1.68586
2	8.37997	0.868582	8.17678	2.34878
3	7.28014	1.18039	8.16228	2.40072
4	9.21232	-0.769308	16.5588	7.06869
5	8.48849	5.19534	11.7469	8.12977
6	11.4157	4.92644	11.4024	8.31444
7	10.4073	7.11232	11.3389	8.13052
8	15.7863	7.0379	9.53792	1.7782
9	-3.4436	1.48897	-2.54601	11.5309
10	7.7717	0.987549	9.06791	5.82177
11	16.2151	6.4891	8.94796	5.97793
12	-3.01392	10.4759	9.14298	1.58628
13	-3.13491	-0.372861	16.4756	6.84191
14	8.46975	3.27005	11.4049	8.49461
15	15.9848	7.20171	15.7135	6.94282
16	16.0041	6.53964	16.452	6.78811
17	15.158	6.10679	16.4705	6.80395
18	15.8648	8.16334	13.1419	6.85522
19	-2.61282	8.59294	-1.88789	8.82121
20	-3.54633	0.541623	8.68263	-0.0590861
21	13.8623	8.77559	8.53307	0.276294
22	10.8469	-1.86301	9.38603	-0.528022
23	-3.63325	10.6169	9.42524	-0.654018
24	-3.1099	0.440667	16.5547	6.93548
25	-4.18309	10.6918	16.5283	6.97916
26	11.2788	8.51477	8.75806	1.80813
27	15.538	7.56675	16.4384	6.86175
28	-4.37044	10.3991	16.444	7.34915
29	-4.34601	10.5372	15.5039	8.2406
30	12.4767	5.26388	8.99088	0.810798
31	-3.78329	2.33621	8.99088	0.810798
32	11.7324	8.47195	-3.8254	1.77288
33	8.82365	2.07706	-3.8254	1.77288
34	-4.1228	1.76922	8.83173	0.48716
35	12.8779	8.37062	16.3443	7.06013
36	-4.00055	2.03379	9.22812	5.69635
37	-3.19626	1.41605	11.6803	7.7908
38	-2.03967	8.48967	-2.87581	0.706819
39	9.45849	2.32305	14.5671	6.56587
40	-4.38737	10.5222	16.429	7.07005
41	-3.56903	0.12781	9.0991	1.0252
42	-4.3514	0.603515	7.41512	0.887378
43	8.20322	5.21558	8.17457	0.188291
44	7.97471	5.94931	8.32845	5.507
45	-3.55077	10.3551	13.8535	6.64002
46	8.19584	5.84365	16.2054	6.98947
47	12.2084	5.8453	15.0884	6.78053
48	16.5071	7.13598	15.3407	6.60566
49	15.011	9.97868	11.591	7.66249
50	-2.37614	11.134	-2.42086	10.2945
51	-3.85307	1.20084	-2.60531	10.5149
52	15.1068	6.05857	9.43678	-0.52102
53	-2.32215	8.83742	9.35951	-0.609033
54	-2.87873	0.0145803	16.5138	7.04217
55	8.74262	0.441661	12.0647	8.13528
56	13.0231	6.29084	15.9972	6.99335
57	-3.3654	9.37453	16.4609	6.83814
58	11.3815	4.76213	8.29126	-0.0207581
59	14.0349	7.47026	8.29875	0.0236335
60	16.5437	7.58524	12.5946	8.29413
61	9.35598	2.33177	12.7796	7.71662
62	-3.87147	-0.586077	15.9092	6.13111
63	11.2864	5.09953	16.4788	6.70323
64	8.16823	5.3893	9.91554	-1.02971
65	15.5268	7.4626	8.4041	0.0923235
66	9.21462	-0.50942	12.5014	7.82633
67	9.14139	-0.561183	15.5904	6.57959
68	14.8683	5.65315	16.4593	6.98513
69	-2.56374	10.8671	12.3885	7.61739
70	15.1635	6.79607	14.0238	6.58711
71	-2.99359	0.804951	14.4689	6.00473
72	8.73253	1.82607	9.00835	5.77902
73	8.45026	5.30525	12.4375	8.00212
74	-0.562711	9.08094	11.7017	7.83824
75	-2.85422	1.68435	9.34465	5.94467
76	-4.5011	1.36852	-1.39566	2.10149
77	-4.17525	10.5065	-3.56285	-0.580461
78	-3.0546	10.5717	16.2557	6.54787
79	8.76591	5.43181	8.86017	1.14011
80	-4.21338	1.80582	8.84521	0.909409
81	9.29456	1.37933	16.5881	6.94598
82	10.8379	6.66576	12.3552	8.01905
83	10.8337	-1.32052	8.96623	5.51056
84	-2.60079	11.3065	12.3089	7.95846
85	-2.03116	8.85646	12.4277	7.88495
86	14.5136	5.7023	16.6391	6.94746
87	-4.46045	1.40256	16.416	7.41941
88	11.9088	5.81326	9.04653	0.14906
89	13.5998	7.57572	9.57386	-0.295257
90	-0.191158	8.76102	8.88264	5.29526
91	-2.89196	1.73384	9.03696	5.37741
92	-3.66367	-0.419787	16.1844	6.65675
93	-2.10481	8.99499	16.2498	6.68173
94	-4.12091	10.8536	-4.35745	0.782467
95	11.5488	4.79166	-4.29872	1.16441
96	14.0799	7.6555	16.3269	7.03299
97	14.1742	8.26684	15.8858	6.75369
98	9.06816	-0.394593	16.4712	6.8894
99	15.6744	8.60932	16.5427	6.93783
100	-1.87871	11.2791	8.08317	0.607756
101	9.15674	6.02672	8.53284	0.66189
102	-3.27797	-0.268865	16.3628	6.60497
103	13.6286	7.11528	8.59791	1.26032
104	-4.00756	1.64389	8.76326	0.979411
105	15.9081	6.69087	16.4715	6.94589
106	-3.78708	-0.2089	8.22434	0.214877
107	8.19933	0.834354	7.79921	0.557088
108	15.7338	7.63403	16.5432	6.91355
109	7.90428	0.329595	16.5199	6.69176
110	11.4324	4.77691	15.8101	6.91991
111	14.9159	7.23257	16.541	6.89725
112	14.9382	8.8841	16.0282	6.27503
113	14.4625	9.10842	15.8437	5.97121
114	14.3554	8.46723	16.3346	7.0266
115	-4.42868	2.4544	15.24	7.00759
116	-2.63088	11.1697	8.81824	1.56898
117	-3.96365	2.25646	8.81972	1.37601
118	15.8184	8.38015	16.2344	6.91022
119	-3.44672	2.05305	13.3791	6.45469
120	13.2752	6.02192	12.6018	8.09941
121	10.5644	7.13445	12.3473	7.8296
122	12.86	6.05965	11.6521	7.52109
123	-3.15856	0.59708	11.8198	8.25014
124	8.83772	2.08983	14.7488	6.61406
125	-1.96219	8.35573	12.5511	7.77221
126	-3.86793	1.32504	8.48672	0.228719
127	-3.38812	9.64927	8.48672	0.228719
128	15.1744	9.53003	9.51214	-0.73576
129	15.546	6.75529	9.53412	-0.793777
130	9.29918	6.02581	15.4278	5.80192
131	13.5271	7.96519	-3.90341	0.106695
132	-3.04367	1.92375	12.591	6.68695
133	-3.40424	11.4155	8.6828	3.50991
134	11.169	-1.73678	9.09766	6.02753
135	12.2297	6.40152	9.17472	5.98364
136	8.59363	2.08421	14.3145	6.05058
137	8.9879	-0.439346	9.21078	1.41956
138	-3.33849	0.297313	16.3232	6.86348
139	-2.92039	10.5371	12.4849	7.63851
140	9.55909	6.54808	8.21584	2.69262
141	14.1501	9.53889	8.98157	0.973182
142	-1.75095	11.3214	16.0827	6.9605
143	13.5793	7.24672	12.3916	7.92616
144	-3.59885	-0.167136	-2.52767	11.5665
145	-2.56822	10.5916	-2.63815	10.195
146	-4.43316	10.5258	16.4972	7.08313
147	-1.92499	1.03848	16.4125	7.01109
148	15.5569	8.23895	12.659	7.92455
149	-2.17131	11.3408	16.4783	6.93024
150	-4.54024	1.60926	15.8025	7.70869
151	-2.87185	10.9466	16.5606	6.9812
152	11.415	8.53545	16.2952	6.93827
153	-3.67851	10.8803	16.2952	6.93827
154	-1.57209	11.0077	8.91928	0.942412
155	16.4634	7.35271	16.3092	6.96744
156	-4.44642	10.0941	16.4163	7.23191
157	11.7134	5.08181	-4.1226	0.276549
158	8.22885	2.28754	-3.03422	10.4213
159	-0.314095	8.68771	16.3187	6.76601
160	14.4058	9.46577	8.44849	5.82949
161	14.2048	9.54249	15.9264	7.9384
162	7.88043	0.435839	-1.39284	1.83565
163	-1.04084	9.48084	-1.49657	1.89786
164	-3.25702	11.0375	8.78449	5.38915
165	15.5462	8.13872	8.70194	6.31848
166	12.6172	6.70781	10.9202	5.34124
167	-1.39235	1.59804	9.32318	5.84463
168	7.97083	5.28699	16.5183	6.66155
169	9.50085	6.49314	7.94696	1.44453
170	10.0551	-0.427279	-2.33241	10.0266
171	14.6156	9.07276	16.5464	6.85931
172	-3.00141	2.09149	9.6464	6.20465
173	-4.19305	11.0121	12.5942	7.72471
174	13.1032	6.72935	-2.89624	10.4634
175	14.396	9.03864	-2.74812	10.656
176	-0.720677	9.21529	8.2785	0.671005
177	13.5045	6.6562	13.7112	5.64653
178	16.291	6.79911	12.6317	8.15021
179	-2.778	9.50949	12.6317	8.15021
180	9.51565	2.21629	16.3559	6.92363
181	-3.2208	1.56044	8.47247	3.31894
182	8.91865	0.720972	9.182	5.7913
183	9.18304	0.577882	8.99426	2.06684
184	-2.54585	10.3998	16.3416	6.98737
185	15.8262	8.37306	16.2461	6.9876
186	-4.31526	9.61031	4.52872	8.24065
187	8.0917	5.59911	-1.91081	8.82045
188	9.07351	0.0166447	-2.05129	10.7252
189	15.9803	6.31009	9.01966	1.74967
190	-4.33056	0.617597	8.95129	5.30741
191	-2.50918	10.7519	8.82	5.20403
192	11.6121	8.25771	9.14824	5.98621
193	-3.40648	8.88082	16.2523	7.27325
194	12.6975	8.69737	8.54952	1.4652
195	12.9872	6.17302	12.3039	7.61536
196	12.1053	8.50588	8.1382	1.03461
197	12.4626	8.42353	8.44854	0.707371
198	12.5546	5.38035	-0.699107	9.06096
199	-3.49581	10.4115	12.0327	4.79254
200	14.2344	8.31272	16.5086	7.02688
201	-2.60259	10.923	11.8924	8.21893
202	-3.9382	10.1081	9.31594	-0.662489
203	10.0069	-0.351566	8.53532	-0.0240319
204	-1.50024	10.2076	8.19892	2.58695
205	15.727	8.24502	16.4268	6.8062
206	7.32904	0.505681	12.5606	7.67549
207	-2.62076	9.52713	14.0525	7.13626
208	-3.85161	0.535329	16.3589	6.70348
209	7.88232	5.56725	16.5305	7.05745
210	14.2009	9.52736	16.6168	6.56771
211	-2.86464	-0.158906	16.4036	6.34857
212	-2.94766	11.0354	-4.0497	-0.217715
213	13.14	7.0872	-4.0497	-0.217715
214	-4.16717	10.9712	7.9009	2.47343
215	14.4953	9.57018	15.0238	6.18634
216	-1.25509	9.65816	8.56935	0.0383961
217	-4.35932	10.6249	16.3243	7.08363
218	-3.57164	-0.782582	16.6988	7.05088
219	9.2431	-0.644824	16.7249	7.54447
220	12.862	7.17322	9.19478	5.98712
221	12.6425	5.50756	9.22816	6.08099
222	7.58962	6.22812	8.9513	0.633478
223	8.29409	0.393804	8.79799	0.591807
224	8.23809	0.350584	8.82059	5.37396
225	15.6362	6.60319	-2.13292	8.81765
226	-4.10148	1.48389	8.52497	0.306689
227	-2.52804	0.633078	15.5689	7.24114
228	10.0157	-0.472107	9.48647	-0.676157
229	-3.47197	1.65603	8.39278	0.251507
230	8.96466	5.92347	8.11881	0.578478
231	8.49464	5.3818	-3.54526	-0.00421134
232	8.71458	5.36973	8.91287	4.96045
233	14.4981	9.90298	16.6101	6.94032
234	-2.11072	10.694	8.88354	-0.0536392
235	14.3226	6.69646	8.72972	0.0515601
236	-3.87523	10.2122	9.10043	1.44757
237	10.527	7.14785	8.25117	0.348213
238	15.3995	8.55841	15.9649	6.86967
239	13.0387	8.39367	12.5025	8.12599
240	-3.67503	-0.523536	9.18644	1.07725
241	-2.0694	10.7775	8.3949	0.619106
242	-1.33003	1.56721	13.1149	8.17342
243	-2.59306	11.4116	16.5116	7.02496
244	-4.04955	-0.592907	16.3463	6.81079
245	-2.7712	9.61385	13.0483	7.93928
246	15.8813	8.80026	12.9517	8.18961
247	9.28116	1.66514	12.3903	7.85444
248	9.00264	5.48033	8.92654	0.268967
249	13.1209	8.32947	16.594	6.94709
250	-1.27111	1.68626	15.3635	6.05822
251	11.8024	8.8846	12.4906	7.42749
252	15.0817	6.15633	16.189	8.41391
253	-4.1569	10.7846	16.5846	7.00337
254	-3.24421	11.3905	-2.8453	11.5151
255	13.2989	6.62041	8.74836	1.97345
256	-4.30589	1.90635	8.05502	0.88932
257	15.1068	8.14113	9.6939	-0.535064
258	15.5283	6.39898	8.3616	1.12219
259	-4.31959	-0.64743	16.5046	6.89628
260	15.4966	7.43046	16.5171	6.90178
261	13.9847	6.44527	8.61292	0.27915
262	-2.21153	10.6229	9.09014	1.29277
263	-3.29645	10.9358	16.5517	6.94184
264	-4.24806	0.263124	16.5405	7.09493
265	8.25317	5.27676	12.1834	8.00912
266	13.0311	8.89675	8.69702	1.90279
267	15.7496	6.65438	15.5859	6.68209
268	12.5412	5.7108	-4.09924	0.119401
269	8.19519	5.5165	-2.38295	2.50038
270	11.8607	8.40385	9.18945	5.85037
271	8.6303	5.60022	8.50172	5.73799
272	13.9939	8.27435	8.33386	0.261138
273	11.8101	5.26573	8.23567	1.11073
274	11.8532	8.22973	8.36475	0.314686
275	13.2374	7.12752	8.2546	0.34879
276	-3.77674	-0.166801	8.65263	5.57502
277	12.4563	6.88147	15.1956	7.95073
278	9.14253	2.2261	9.15956	5.81083
279	-3.42396	0.142426	16.6669	7.17081
280	-3.06202	1.79137	8.68462	5.29788
281	11.6912	5.19963	8.68462	5.29788
282	-3.07191	0.722693	8.90946	2.27039
283	7.5958	1.24249	8.81785	2.44777
284	8.96747	1.86376	8.25988	0.212023
285	-3.91401	1.59449	8.13405	0.0634472
286	16.2717	8.39123	12.3508	7.8727
287	13.9359	7.11475	11.4904	8.22166
288	9.8671	2.47401	12.0725	6.60694
289	12.129	6.92491	11.9031	6.37374
290	11.8176	5.6221	16.5179	6.85809
291	-1.75028	1.22883	16.522	6.88463
292	14.741	7.72257	7.92422	5.07885
293	9.05419	-0.559953	-3.21619	0.573511
294	14.7484	9.92403	12.126	4.10077
295	8.19169	0.764015	12.223	8.00612
296	-2.7999	11.6184	8.34829	3.52251
297	-3.34386	10.9037	16.5105	6.66786
298	12.3662	5.26151	12.5007	8.10954
299	15.1036	6.07507	16.1398	6.3218
300	-3.26172	10.6596	13.496	6.04505
301	8.6365	0.26913	16.0099	7.50516
302	14.8273	8.90097	16.477	7.07669
303	14.7196	7.06011	12.8534	8.23661
304	15.3123	6.22842	8.97134	1.26629
305	16.0427	7.82258	13.3332	8.32506
306	-4.35749	10.709	16.6223	7.06076
307	14.869	8.77549	15.9017	7.05379
308	7.66925	5.61328	8.35832	5.96077
309	16.0448	6.96519	16.3695	6.67438
310	-2.89846	1.09271	15.8879	6.89774
311	13.207	7.56164	15.9701	7.00611
312	10.921	6.66219	9.0328	5.94506
313	12.1152	6.30323	9.2361	5.78855
314	12.7394	6.64266	9.3083	1.90553
315	-4.3596	2.11569	8.93575	1.39542
316	15.568	6.61224	9.49967	0.3862
317	16.0215	7.41172	9.34136	0.642402
318	-1.88335	1.15914	16.6007	7.02415
319	-3.93726	1.51786	12.396	8.0493
320	14.9037	8.17584	8.82505	2.04152
321	12.1382	8.84859	8.87564	1.91909
322	-3.14663	-0.535046	13.3854	7.89624
323	14.7822	9.67051	13.2358	7.85665
324	8.29135	5.50801	14.6659	6.37061
325	16.1745	7.92247	16.5495	7.18408
326	12.7513	5.26776	9.30751	1.37312
327	12.8358	6.37827	9.30751	1.37312
328	-4.30002	-0.246352	16.407	6.95958
329	14.7495	7.25556	16.5562	6.97455
330	15.9465	7.76469	16.3409	6.915
331	7.57197	0.391702	11.5752	8.06734
332	10.7782	-1.8748	15.7302	6.1967
333	15.4372	6.23437	15.7014	6.20561
334	-1.92329	11.2584	11.466	8.09916
335	15.3076	6.03101	13.6989	7.73005
336	-4.30843	0.644156	11.694	7.92677
337	14.6311	7.69807	12.6704	7.97032
338	-4.28057	0.09371	9.26914	5.90113
339	-4.55411	1.23551	13.287	6.04728
340	-3.78872	10.0963	9.13029	1.56419
341	-1.87057	1.35886	16.1737	6.49519
342	9.0292	5.26391	8.82626	2.18468
343	-3.72356	0.48854	8.42436	1.00663
344	-4.24104	9.55425	16.2959	8.31776
345	15.1726	8.83677	15.1028	9.59633
346	-2.59762	0.592345	16.3998	6.83967
347	-1.30216	1.71969	15.1435	6.62242
348	14.414	9.01458	15.3874	6.86565
349	11.9968	5.39013	8.89015	2.06089
350	14.187	8.01476	9.00958	1.88516
351	14.7585	9.90072	12.3951	7.80786
352	-3.79532	1.17063	8.27701	2.89634
353	8.21238	5.70595	16.1444	6.33787
354	9.69529	2.51681	8.41013	0.102453
355	-2.17239	11.4164	8.3591	0.081162
356	8.6824	5.41338	8.73552	1.05501
357	15.7966	8.63526	16.5484	7.0218
358	10.4015	7.02356	8.51981	-0.00381822
359	9.28372	2.26239	8.54263	0.277901
360	-2.83224	0.317773	7.82909	5.3136
361	-3.57342	1.87818	8.97105	5.59114
362	8.72515	2.20136	12.1803	8.06447
363	8.42555	2.1611	11.8415	8.03953
364	14.3414	6.86143	9.27417	1.30061
365	13.5259	7.00796	9.27417	1.30061
366	14.5524	6.97476	11.9458	8.23048
367	15.5161	6.56364	15.2632	6.51381
368	-1.64064	1.78729	15.7724	6.31215
369	15.5525	6.45755	16.4205	6.95352
370	12.3696	6.33273	8.12272	2.42317
371	-2.19695	11.0545	8.25705	2.39614
372	8.83628	0.749058	16.6048	6.93173
373	15.3004	7.81348	16.708	6.96469
374	-3.54132	9.11665	16.5261	6.74653
375	15.4452	7.28999	15.992	6.40442
376	-3.05111	0.102834	16.5354	6.86954
377	13.753	8.44952	13.5319	8.06192
378	-3.55144	10.4687	8.53688	0.402728
379	-0.224941	8.75328	16.5882	6.9697
380	14.6828	6.72899	8.72387	1.30008
381	-4.13137	10.2366	9.21658	1.27077
382	7.56152	0.828533	8.01944	2.1141
383	-2.2069	10.632	16.5024	7.14293
384	7.68835	5.62151	16.577	6.94417
385	-4.22586	10.8168	16.4769	7.29431
386	-2.906	-0.215853	-1.68513	0.880649
387	-0.193812	8.76023	-1.61055	0.932275
388	15.6884	6.32962	-3.5385	0.0797552
389	-3.35396	10.2004	-3.98657	0.350762
390	-2.20253	10.9679	12.4135	7.6541
391	12.003	8.38466	10.0625	5.17481
392	9.10414	-0.243897	11.5803	7.75249
393	14.4019	5.92114	9.13782	5.84485
394	9.0302	5.90022	-2.82351	11.7601
395	-2.60859	11.41	-2.08806	11.7712
396	10.0876	-0.456204	16.5311	6.89161
397	10.2564	7.16335	14.4934	6.94631
398	-3.02305	10.3761	12.3583	7.83473
399	13.0514	8.5498	12.5626	7.72844
400	9.17767	5.8886	12.8369	7.65063
401	11.6808	8.4854	12.8369	7.65063
402	-1.94036	10.7219	8.70051	5.49711
403	-2.80828	10.8935	8.58739	5.74835
404	8.28539	0.260821	16.2168	7.06691
405	8.48754	3.13693	12.0152	8.00619
406	15.8294	7.53575	15.8619	6.75793
407	-4.46207	10.1263	16.1836	6.93027
408	16.2641	7.70885	9.01992	1.48573
409	14.6798	7.80136	8.68097	0.941557
410	-4.17396	2.14931	8.79988	0.820636
411	-3.92069	1.2742	8.97889	0.491768
412	15.591	7.83158	9.87535	-0.949476
413	12.7707	6.25928	7.93801	0.292273
414	14.6269	7.92714	16.4735	6.92903
415	13.4211	8.69706	-2.18719	10.3085
416	16.1635	6.83331	8.49365	0.270272
417	8.95067	0.484532	8.40439	0.620517
418	12.5078	8.53367	12.2681	7.95561
419	-4.30424	10.6792	15.9453	7.13336
420	-3.16353	10.7308	9.41686	-0.587096
421	-3.3325	1.54446	9.49031	-0.646073
422	12.4589	5.53481	-2.76098	10.3652
423	16.0661	7.72455	9.16408	1.53919
424	7.87181	1.29591	8.51839	3.03448
425	9.84307	2.07397	8.44972	1.67036
426	-2.38911	11.4909	12.3167	7.52905
427	13.0253	6.41118	13.5151	7.82146
428	8.23735	2.10824	9.07954	5.83873
429	-3.06306	0.684354	8.97531	5.91428
430	14.241	6.85815	8.81262	0.107953
431	14.3119	9.46525	14.8691	9.30852
432	-4.34101	10.2727	16.096	7.02082
433	-2.25144	10.4971	12.821	7.8394
434	-2.53243	11.5062	5.27342	4.5306
435	-3.70552	11.0591	9.14571	4.80793
436	14.7196	6.41773	16.5469	6.95618
437	-1.27349	1.64307	16.5242	6.87099
438	8.47465	2.22794	8.43567	3.83527
439	11.2926	-1.68938	15.144	7.7747
440	11.2552	8.68461	11.4706	8.50909
441	13.7749	8.55609	11.4706	8.50909
442	16.4552	8.03697	16.4543	7.09231
443	-3.70296	1.1521	16.6699	6.95795
444	12.4861	5.12748	13.206	5.76226
445	14.6904	8.90986	-3.78336	1.58226
446	12.9178	5.69925	8.86318	-0.215243
447	15.7966	7.61464	9.12258	-0.534084
448	-2.76808	11.5503	8.59106	5.64029
449	-4.39053	10.4493	8.08724	5.81163
450	-2.02957	10.8963	8.93181	0.306653
451	-4.60814	1.17618	9.47641	-0.575766
452	11.9423	5.78449	8.28431	0.383306
453	-3.08854	11.1276	8.61043	0.594996
454	-3.0016	-0.474864	15.608	6.0387
455	8.73001	5.764	8.54725	1.48221
456	14.6075	9.04066	12.494	7.87096
457	11.2984	8.44974	11.869	7.9299
458	15.9357	7.83113	-3.94866	-0.0941156
459	-2.42232	11.1932	-3.94866	-0.0941156
460	15.4911	8.91892	13.0897	7.60714
461	-3.33817	10.8114	11.8864	8.03089
462	12.7685	8.75586	9.16034	1.65506
463	-4.46695	10.9558	15.648	6.81592
464	-4.21518	2.33763	8.78198	5.05861
465	-4.43235	-0.416366	16.516	7.13
466	-4.04136	9.89838	8.62889	0.899069
467	9.65129	0.935284	8.19491	2.52979
468	15.2624	7.69126	16.5505	6.89682
469	10.9995	-2.11856	16.4592	7.02257
470	12.0586	5.27116	8.39781	0.600831
471	-4.43592	10.7145	16.3318	6.45235
472	-2.17514	10.7873	16.2741	6.95716
473	14.9958	7.77724	16.3781	6.85722
474	14.7168	7.86581	15.8485	6.07411
475	13.1336	7.25714	12.109	7.99705
476	-1.69151	10.8185	12.1451	7.97282
477	7.80875	5.42953	8.56417	3.49909
478	15.0558	6.55702	8.76088	5.10407
479	-3.66403	10.9484	8.81009	5.28586
480	7.9182	0.911227	8.46136	1.87465
481	14.9747	8.90094	15.1822	6.19741
482	10.1126	7.49647	8.99881	5.02634
483	-2.69658	10.8302	12.9214	7.93039
484	12.2742	5.6335	13.1749	7.71961
485	9.00348	2.22958	12.5987	7.79257
486	9.70726	2.49052	4.40047	7.33921
487	12.536	8.0445	9.82909	4.01233
488	15.6891	8.28845	16.5934	6.88687
489	-2.82488	-0.157244	16.5734	6.9566
490	11.7545	5.23124	8.30797	5.86338
491	13.3044	7.32905	8.85759	5.1708
492	-3.62599	10.2994	8.03075	5.04796
493	7.8508	5.44951	8.23959	4.87293
494	-1.95547	1.77302	-4.09462	1.12475
495	13.2611	6.80181	-4.1215	1.10017
496	-3.38771	8.92902	16.1629	6.23874
497	-1.35203	1.74298	15.8489	6.18835
498	12.3372	5.96253	12.1832	8.02214
499	10.9551	6.53971	15.8944	6.02256
500	14.2869	9.86459	9.42695	-0.557823
501	13.9545	8.90441	9.04777	1.17798
502	11.0337	6.5766	16.3368	6.94764
503	-3.26768	1.47805	-2.37683	11.4206
504	-3.90552	1.4182	8.75904	5.24185
505	15.2011	5.835	9.19378	4.02318
506	-2.86233	9.59796	13.9973	7.61937
507	10.5874	6.93353	8.34785	1.80072
508	14.1999	9.54186	16.3134	6.7042
509	-1.64385	10.8419	8.97062	1.40068
510	-3.58092	1.43515	16.3216	6.55675
511	16.144	8.71949	16.3777	7.06079
512	12.6519	6.95135	-3.20419	1.37073
513	15.7525	6.76157	-3.36422	0.0276265
514	-3.29686	-0.0568478	16.5722	7.03195
515	9.8438	2.53552	8.4072	1.48808
516	14.0054	8.53037	16.3853	7.03575
517	15.702	7.51217	16.198	6.94139
518	9.03325	-0.288613	13.0279	5.80646
519	14.3529	6.81018	11.9897	8.19537
520	14.7397	8.52215	15.6454	6.46596
521	8.69038	0.562024	12.5539	7.68671
522	-4.06638	10.1535	8.42192	3.79103
523	-3.79691	0.946849	8.6894	5.48672
524	8.14987	5.41573	8.64337	1.4155
525	16.1783	7.36735	8.51296	1.85279
526	11.4732	5.01679	8.60381	0.26448
527	14.7314	8.92871	16.2212	6.31746
528	-3.77383	10.0582	8.57384	0.647264
529	-1.96075	10.837	-3.39986	10.9307
530	8.50554	3.18168	8.98797	0.812599
531	14.2803	9.52946	16.3535	6.94725
532	14.9557	7.00636	16.5216	7.35775
533	-3.05058	10.4828	16.0611	7.34085
534	15.1661	7.37436	8.45256	0.95873
535	12.8995	8.33923	8.34233	1.23911
536	8.55936	5.88383	8.25581	5.28369
537	15.3638	7.88856	15.6952	7.96161
538	9.23246	-0.436809	16.5785	7.04235
539	-2.93986	10.5616	16.4967	7.13698
540	15.7296	7.53624	9.39838	1.67209
541	-4.44914	10.0832	16.6181	7.14443
542	-2.21931	10.6571	9.24319	1.35125
543	13.5852	6.36703	8.78403	0.47182
544	-1.3676	1.71999	15.3259	6.01043
545	-4.42327	0.560266	16.3146	6.90916
546	15.3665	7.61977	16.4819	7.08277
547	9.75285	-0.33362	8.80016	2.23962
548	12.0805	6.50576	12.2032	8.21013
549	16.1455	6.28543	16.5242	6.84944
550	8.99351	5.51797	-3.04491	2.22089
551	8.53648	0.221408	-2.87872	1.99528
552	-3.369	1.12957	7.78254	1.20068
553	-2.78092	2.22115	7.78254	1.20068
554	14.5573	6.13275	16.658	7.1352
555	11.0262	-2.148	16.658	7.1352
556	10.8869	6.64187	9.91932	-0.499596
557	8.47476	5.37355	9.11046	-0.211287
558	-3.17937	10.6754	12.8493	8.02306
559	8.78184	2.98662	8.80483	3.49512
560	12.7158	8.41386	12.3551	7.47091
561	-3.41858	0.0458745	12.3884	7.68895
562	9.20931	-0.278865	15.8722	6.5661
563	-2.88234	1.78675	8.34315	2.97508
564	14.0835	7.51296	12.6497	8.01358
565	-3.39642	9.26995	12.5016	7.56538
566	-2.72287	11.3087	8.90575	2.26421
567	-3.68656	1.58898	9.14047	2.12007
568	8.04864	5.46544	8.81544	2.19856
569	12.9545	6.36396	8.65512	2.32387
570	15.5125	9.06398	16.5192	7.05397
571	16.3462	7.47618	16.4365	7.06831
572	-4.15212	1.54644	8.30764	5.71997
573	-4.18277	1.41188	9.72432	5.61215
574	16.1257	8.0879	16.2046	6.80124
575	-4.16689	-0.323109	16.3449	6.98874
576	-2.26379	10.8316	-3.12251	10.4467
577	-2.1424	1.6725	-2.52496	11.6448
578	12.6123	7.0472	16.3448	6.75965
579	-1.60139	10.9128	15.5361	5.64697
580	12.8339	6.21379	8.97353	1.00016
581	-1.87543	9.43881	8.97089	1.50869
582	-2.15576	11.2906	7.90775	2.6587
583	13.2979	6.30722	10.8804	8.23015
584	8.95381	2.14529	8.85674	1.73527
585	-2.96538	10.6863	-2.74846	10.2549
586	9.83563	2.47605	8.79796	2.42269
587	-1.2888	1.60937	7.68446	3.0601
588	-3.57875	-0.564893	12.303	7.94948
589	14.9248	9.10486	16.1543	7.7387
590	8.02443	1.01156	8.84819	1.36198
591	-4.31772	9.65011	9.33019	1.5272
592	14.5955	7.81981	-4.0842	-0.623838
593	8.60556	5.43276	8.27433	5.71848
594	-0.570506	9.05955	8.46883	1.11169
595	-3.66119	-0.0790962	8.85354	0.0656831
596	15.4231	6.29158	8.08321	5.91911
597	7.22242	0.611323	12.287	7.64708
598	7.86939	0.995276	8.56677	0.994617
599	-2.76999	10.0715	8.58541	0.63707
600	-1.22645	1.69547	16.011	6.04428
601	-2.77813	10.953	8.05763	0.197582
602	8.96466	0.474236	12.1929	8.15244
603	-0.291143	8.75699	16.4961	7.04199
604	14.6832	6.84873	8.03659	2.03626
605	16.584	7.48738	14.9947	6.09473
606	-4.40727	-0.650824	16.3547	6.55272
607	12.5532	5.3165	8.48181	1.14015
608	14.2602	8.23459	16.4618	6.9215
609	12.8316	8.60677	1.21071	5.81682
610	13.0264	6.98896	16.3642	7.02101
611	8.46699	1.8115	16.4044	7.05202
612	9.10148	1.58805	15.9277	7.82446
613	15.0658	8.9837	-4.41327	-0.479537
614	15.2624	9.68226	-3.62486	-0.857131
615	8.27579	5.33584	-3.522	-0.766274
616	14.6543	6.93314	16.4873	6.99317
617	8.3334	0.0826734	16.293	6.94635
618	15.7675	6.78477	9.75989	-0.673132
619	-3.09891	-0.310546	9.95575	-0.593896
620	-3.58707	0.199011	7.52351	5.56297
621	15.955	7.83221	7.52351	5.56297
622	9.89874	5.34664	9.16999	5.86372
623	15.2684	6.99329	16.4358	7.05239
624	15.8917	5.98283	15.7737	6.76615
625	-0.316117	8.77992	15.9579	7.14792
626	15.7059	7.19553	12.7291	3.42368
627	-4.43198	1.80454	-1.89199	9.1793
628	12.3314	5.36201	8.93584	5.92299
629	9.57433	5.18656	8.96323	5.77593
630	14.0553	6.51625	16.3327	8.3489
631	15.1536	7.61539	16.6354	6.99793
632	-1.97048	8.35529	15.7749	6.62778
633	-3.81071	10.3609	8.78383	-0.0583671
634	8.5609	3.54621	12.4792	8.16199
635	15.0117	9.1047	16.2326	7.55402
636	13.1678	6.40349	8.79451	0.395035
637	10.8032	6.69487	8.61618	0.302474
638	-2.18266	8.90453	-2.43609	11.4934
639	-4.5916	-0.299074	9.31872	1.47551
640	7.98109	0.958015	16.2592	7.16046
641	-4.18758	0.930898	16.5464	7.01876
642	16.2876	7.38319	9.18084	1.28444
643	13.4546	7.11787	8.5848	0.830169
644	15.0347	7.4632	12.4607	7.8133
645	-3.1794	1.02566	12.5128	7.73699
646	13.4537	6.53977	12.8349	8.01406
647	8.61084	5.61622	8.98668	5.9334
648	15.5408	7.04559	15.8473	6.91282
649	12.1534	8.26506	16.0231	7.06006
650	-4.11591	-0.0154588	15.5081	6.01612
651	15.2812	8.16756	16.0166	6.87573
652	15.2642	6.04051	13.7939	6.22688
653	15.2124	9.15431	15.6177	6.90892
654	8.37929	5.61047	8.78041	0.953794
655	10.2403	-0.44374	9.36296	-0.027371
656	-3.64944	1.78221	8.49916	0.522796
657	9.2491	5.16229	8.61915	4.51183
658	-0.175574	8.73852	12.8677	7.85569
659	-4.41405	10.2254	15.7424	8.02188
660	-0.677828	9.2125	8.69099	1.10778
661	8.04427	2.47377	15.4725	6.14778
662	9.21763	1.54578	14.709	8.00316
663	-2.48881	10.9864	8.80108	0.300007
664	-1.62571	1.94559	16.4806	6.73395
665	8.69612	0.855936	16.6189	6.86679
666	-3.25109	10.725	16.5488	7.04089
667	15.7764	6.96981	16.5291	7.06968
668	11.9713	8.36023	8.3601	0.624355
669	8.36933	5.51893	8.08226	0.90093
670	13.0107	5.26953	13.4683	6.60731
671	-3.25234	11.5089	8.66835	5.29456
672	-0.295578	8.78217	15.4068	7.85428
673	-3.98499	-0.552882	15.6756	7.87304
674	15.498	6.29486	16.5712	7.06555
675	-3.67027	-0.604347	16.7375	6.9948
676	11.8526	8.95148	8.47293	0.558442
677	8.48272	0.326528	8.39114	0.448062
678	-3.74334	1.70079	9.05117	2.24809
679	14.4027	9.45387	16.4272	6.83134
680	-4.22966	10.5801	9.08169	2.47108
681	-2.19816	8.9362	9.00321	1.88145
682	7.26169	0.776972	8.57514	1.63058
683	15.1137	7.42803	8.54667	0.615822
684	8.80128	1.58158	8.84013	0.406832
685	-3.63974	1.46691	8.38136	0.857283
686	-1.96621	8.84802	9.08747	6.05669
687	14.2311	7.93586	16.4211	7.16495
688	-1.63251	2.09236	8.53466	0.84659
689	8.40806	0.1293	8.52813	0.775095
690	14.8243	8.1637	16.3905	6.81951
691	-2.87311	2.11528	8.25777	0.640516
692	13.5595	6.38042	12.126	7.73782
693	14.1269	9.13728	9.23813	5.66519
694	13.4088	7.92383	9.02222	5.75809
695	-2.92141	10.874	9.1359	5.78904
696	9.07	-0.357791	11.7485	8.49447
697	16.3948	7.86107	11.7485	8.49447
698	-4.2217	9.62639	14.8453	7.04987
699	9.13097	-0.365564	14.2448	6.23734
700	-3.59321	0.013021	12.568	7.87749
701	8.47472	3.24993	14.0421	6.37174
702	-3.28878	0.224064	-4.23166	0.315519
703	-4.23721	-0.293715	-4.09163	0.418885
704	-3.9006	9.86328	9.26991	-0.557273
705	8.50241	0.0668223	8.40587	0.46671
706	10.9552	-2.05512	16.5322	6.75411
707	-3.78361	0.816825	16.4284	6.63229
708	13.4723	6.89647	8.65637	1.15626
709	9.09583	1.76767	8.59822	1.11482
710	7.94601	5.93897	16.3864	7.06407
711	-3.49972	-0.717555	16.4804	6.91608
712	10.7681	-1.7031	8.70872	1.97072
713	-3.6952	10.7161	8.36535	2.59369
714	14.1265	6.58433	8.18824	3.46909
715	16.0314	8.64582	-3.30181	0.110764
716	15.7035	8.59951	8.41732	0.63488
717	-3.92807	-0.260121	8.83127	1.27083
718	15.0402	7.00113	15.3215	6.24757
719	9.13148	0.185209	8.54508	1.53727
720	-3.83278	0.264281	13.8157	6.32673
721	15.2749	7.89347	16.2115	6.69545
722	11.0035	-2.05278	16.1559	6.9743
723	16.0301	7.09613	16.1559	6.9743
724	10.2742	7.14085	11.9696	8.12006
725	-2.90382	-0.0338764	12.042	8.38128
726	14.8288	6.70601	16.3037	6.481
727	14.9714	6.86774	8.39171	0.991996
728	8.06199	5.60011	9.11847	5.66111
729	8.35529	2.25824	9.11615	5.82945
730	16.0829	6.78153	16.266	6.74964
731	-3.52539	1.43456	9.24828	6.0004
732	-3.33542	11.3173	-2.55821	11.7676
733	-3.75153	0.178225	16.3428	6.40886
734	10.7159	-1.7643	13.883	6.22696
735	11.896	8.34257	12.2283	7.53183
736	12.1905	8.87346	11.8779	8.04153
737	-2.96949	9.6826	15.7588	7.39197
738	-3.65685	0.271251	16.6734	7.34575
739	10.8751	-1.69953	15.9283	6.27822
740	-2.6511	2.41714	-2.25895	11.6703
741	8.37494	0.471506	-2.44504	11.4702
742	7.71734	5.82597	16.4402	6.9419
743	-4.58438	1.04864	16.4831	7.01879
744	9.78429	2.43251	7.71816	0.460497
745	8.09644	1.96119	8.4314	3.26005
746	14.831	9.54559	8.43539	5.61227
747	14.6084	8.60968	12.7004	7.45595
748	11.0431	-2.12343	16.4507	6.92049
749	12.714	6.30177	16.4613	6.94357
750	13.8022	6.85262	8.42796	0.889185
751	15.945	6.85808	8.51776	0.822813
752	14.3669	6.55257	16.3765	6.51628
753	8.00731	2.50425	8.55009	0.194622
754	14.6448	5.85656	-4.19418	-0.137244
755	-2.24502	11.5892	7.72692	5.3323
756	14.5356	7.46076	8.05097	5.7524
757	8.99976	1.38856	13.5886	6.9895
758	11.6031	8.94213	8.84053	0.697815
759	8.07656	2.37201	8.82395	0.691666
760	12.133	5.2172	16.3496	6.98452
761	-3.54716	10.5216	16.4939	6.84032
762	14.2244	6.8019	13.7711	7.9654
763	-3.87732	10.2012	13.5509	5.5684
764	-3.09089	1.06294	15.5911	6.87864
765	7.83356	0.412063	8.79898	0.556855
766	15.1669	6.9997	16.5428	6.83187
767	11.2896	5.03595	12.2285	8.31197
768	-4.0846	9.70322	6.37864	1.66174
769	15.7268	6.58539	-3.41039	1.50146
770	13.8545	8.63362	7.57499	5.98037
771	7.83729	5.38638	7.89698	5.94003
772	8.72571	5.32026	8.93923	5.75358
773	15.2005	6.4231	13.2107	7.81672
774	9.00975	0.550845	8.5033	1.49963
775	9.03592	1.44636	8.84569	1.66078
776	7.97617	1.07028	-1.81846	9.17138
777	-4.42314	10.2361	16.4967	6.99616
778	-2.28058	11.5524	8.54308	0.393313
779	9.91858	-0.383545	15.9485	6.37077
780	11.0946	-2.09522	16.5502	6.97302
781	-2.08972	11.6526	9.36145	1.84566
782	-3.445	10.5316	8.5367	0.854907
783	9.9772	-0.388378	8.80941	1.01935
784	15.7682	8.61991	8.29522	0.836744
785	-4.05295	-0.805585	8.67201	1.30875
786	14.274	6.49569	8.74698	0.732464
787	14.3314	7.16353	8.7456	0.612692
788	-1.30866	9.51299	12.1066	7.46867
789	7.64959	1.13765	8.81264	2.24781
790	14.4338	6.49833	16.4578	6.8693
791	15.0923	9.80261	16.4628	6.82995
792	-3.10309	-0.53405	16.1956	6.66574
793	8.13612	5.84511	12.6839	7.61958
794	-2.06687	8.48983	16.5744	6.89885
795	15.8022	8.89864	16.5204	6.89399
796	-4.33872	11.0287	9.41417	-0.710115
797	12.9386	5.49959	9.5386	-0.592392
798	14.2263	6.23014	7.70884	0.925771
799	8.08171	0.730539	8.32918	0.584494
800	8.1382	2.21018	10.5803	-1.59892
801	8.2877	5.48219	9.85388	-0.920341
802	8.82958	2.16637	16.4515	7.06911
803	-2.97842	10.8926	16.6436	6.98946
804	-2.34664	11.471	16.2815	7.12273
805	12.3234	5.52101	16.4287	6.95108
806	11.4235	4.87162	9.28949	1.15857
807	8.08502	1.83331	9.09891	1.21045
808	13.1019	7.21187	8.69066	0.909448
809	9.31424	5.27698	8.80255	1.78323
810	8.18552	5.23716	16.4356	6.59612
811	-3.25759	0.299624	16.5019	6.87729
812	15.0388	8.464	9.52249	6.01258
813	15.6564	7.28897	13.3135	7.86566
814	-3.31265	11.1354	16.4351	6.96346
815	11.6822	8.62505	16.5976	6.99196
816	14.8771	8.05828	16.4468	6.97275
817	-3.76488	1.3338	9.0923	5.55869
818	11.6709	5.20106	-4.10682	0.878128
819	15.816	6.83478	-4.00269	0.0867125
820	-2.21311	11.5423	11.9925	8.03663
821	8.54742	5.45768	12.3988	7.40192
822	-4.41094	0.167801	16.4778	6.90504
823	8.49207	2.08784	16.4607	6.98119
824	-4.2617	1.03164	16.4678	6.95352
825	15.7881	8.56128	16.4851	7.00645
826	13.727	8.54925	8.95151	1.16749
827	15.9065	7.03598	16.6368	7.05404
828	-4.59614	1.00271	12.6553	8.06335
829	14.8565	6.88627	12.9232	7.95978
830	-4.47494	1.77808	12.5508	7.93645
831	16.211	8.53755	16.5723	7.36687
832	-4.29653	10.6417	9.38022	1.42047
833	10.9155	-1.97663	16.5892	7.09833
834	-2.09575	11.2265	12.7289	7.99308
835	-3.43361	11.1187	12.833	8.02853
836	-2.60485	11.0641	8.86484	1.32598
837	-3.95194	10.821	8.86484	1.32598
838	13.4541	7.54664	16.1547	6.58331
839	-4.06072	0.0315485	15.3917	6.15848
840	14.4489	9.49717	8.74877	0.369122
841	-4.15032	9.79814	16.4996	6.75731
842	-1.98737	11.2213	9.24777	0.146066
843	-4.6481	-0.26853	16.7162	7.15095
844	16.0922	7.59872	16.2967	6.50715
845	16.1818	7.7506	16.44	6.91807
846	12.0122	5.19857	12.8218	7.90398
847	15.1281	7.40202	16.4943	7.03575
848	12.654	5.22036	13.656	6.85327
849	-2.91464	-0.143574	16.1618	6.81254
850	13.0753	8.92787	8.94296	0.942291
851	-2.92602	1.67311	9.09537	0.945982
852	14.6948	9.42102	8.60035	0.0148305
853	-2.11114	8.93664	8.10448	0.396058
854	-4.27655	0.341638	-3.45269	-0.00580256
855	9.44505	-0.652252	-3.15953	0.865128
856	14.111	8.21219	12.1431	8.29159
857	11.4307	8.62125	12.3227	8.15042
858	-1.9116	1.42602	16.6586	6.94337
859	14.5574	5.8101	16.6929	6.85146
860	15.0739	8.02898	-3.54979	0.340944
861	-2.88429	9.58108	7.66329	4.65421
862	16.151	6.4956	12.9652	8.47932
863	-2.84933	10.5565	12.8489	8.24674
864	12.8412	6.66544	16.115	6.9566
865	8.13988	2.19463	16.2106	7.08515
866	8.60604	3.1625	12.7721	7.76127
867	8.77276	0.478051	12.683	7.7606
868	-3.23855	1.40846	12.6849	8.06007
869	11.1648	4.89294	16.5282	6.94418
870	14.5933	9.30097	16.6394	6.80617
871	8.44274	3.30191	16.2809	6.42343
872	-2.02102	11.6176	8.45689	5.00947
873	7.49578	0.685395	16.5786	6.97837
874	-1.52253	10.8473	13.4713	6.645
875	12.7307	8.20646	8.86666	1.55605
876	12.087	5.27659	8.78805	0.0276484
877	14.2303	7.47088	16.1122	6.00345
878	-3.85165	0.743754	12.4824	5.82416
879	14.8491	7.81401	-2.62356	11.5929
880	-3.93259	2.24409	8.6311	0.862471
881	10.061	-0.506202	15.8509	6.10652
882	14.8847	8.46715	16.5003	7.01563
883	12.6466	8.35869	12.533	7.68116
884	11.506	8.5001	11.8425	8.40678
885	11.641	8.45533	9.27023	5.8611
886	-3.45656	-0.625099	16.3296	6.87606
887	14.6195	9.83582	16.3194	6.8815
888	14.2529	9.38973	13.6326	7.93822
889	13.5273	5.52895	8.05094	1.94388
890	-3.55399	9.55982	11.988	8.36035
891	14.8545	7.12594	16.4044	6.90705
892	14.0196	6.85521	8.54349	0.672308
893	14.0304	6.30496	8.42531	0.545187
894	7.84037	0.869342	13.0583	6.74444
895	8.34355	5.28682	9.01072	2.60264
896	-4.4893	1.52595	16.4744	6.96995
897	-3.05713	0.774005	16.5418	6.98344
898	13.4279	7.11116	8.45843	0.737805
899	11.3581	4.7506	8.5473	1.03491
900	-1.63866	0.951796	8.1966	2.63382
901	8.09946	5.54676	12.5383	7.43605
902	11.6064	4.85581	8.9242	1.78826
903	-1.71135	2.10477	11.7527	7.8539
904	7.87316	1.25911	7.5354	0.386248
905	-1.75534	2.11754	8.9025	-0.443301
906	-3.11226	10.7493	15.6408	6.71512
907	-4.02578	9.98694	16.0355	7.53602
908	-1.70285	0.902073	15.9238	5.94459
909	14.3324	5.75868	9.04692	1.43805
910	14.8101	6.5278	16.0354	6.58905
911	-1.45329	9.47086	8.27457	2.67023
912	-4.04601	1.15079	8.93259	1.67257
913	11.9608	8.47064	8.99209	1.49512
914	-1.85633	11.1807	9.39687	5.61707
915	11.5229	6.89907	12.1015	7.41576
916	9.35868	1.9376	9.06803	2.53599
917	7.84474	5.39773	-2.20804	11.656
918	-0.637332	9.04665	12.3375	8.43802
919	-2.63387	2.13482	12.7548	7.77686
920	10.6934	-1.54798	16.398	6.9478
921	14.738	8.83883	8.91816	1.57085
922	12.8849	8.51615	9.30616	-0.700402
923	8.43217	5.31029	9.16186	-0.657448
924	11.1202	-1.09852	8.27868	0.491143
925	-2.2478	10.4998	8.88506	1.20746
926	10.8751	6.61068	8.81279	1.20161
927	-2.44454	1.40835	-2.92675	10.8749
928	8.44395	2.5387	8.71216	0.972154
929	13.2974	6.45526	8.85018	0.925089
930	10.9586	-2.05919	16.3929	6.86727
931	-3.80188	-0.806946	16.4255	7.04751
932	-3.89895	1.27725	12.9112	7.29844
933	-4.24542	10.6	15.6544	7.23044
934	13.4489	6.31184	13.0592	6.86674
935	-4.02855	1.19645	11.951	8.15935
936	-3.75788	2.27525	8.73896	2.15669
937	14.3113	6.24414	8.73896	2.15669
938	-0.667927	9.17239	-2.7546	11.3742
939	-2.80088	11.5657	-2.37095	11.6244
940	16.3702	7.09408	10.8016	-2.02825
941	10.3749	7.10766	8.81155	-0.095443
942	15.1772	8.59554	16.3363	6.80931
943	11.8984	5.39761	8.51437	2.0095
944	14.5698	7.64252	16.3969	6.52585
945	9.49336	1.70652	16.2492	7.7161
946	-3.12129	1.41713	9.02924	-0.119774
947	13.0277	8.5492	9.22247	-0.370226
948	15.7706	6.26889	12.6272	7.69205
949	-4.16827	1.12296	13.2682	6.52528
950	-3.70968	10.4139	8.6533	1.28204
951	14.0037	6.44595	8.74668	1.59237
952	14.8418	8.9463	-4.41542	-0.456104
953	8.48698	0.0740462	-3.94236	0.971204
954	-4.08561	10.7213	16.5345	6.91798
955	-1.62388	1.67913	16.4143	6.6495
956	8.48691	0.106612	9.84507	-0.970049
957	-1.49542	2.0459	8.68914	0.248252
958	14.637	9.95788	16.3392	6.99437
959	14.9244	8.04404	16.3849	6.92896
960	14.8977	6.43673	-1.28291	1.7512
961	8.62296	1.01953	-1.60664	2.08036
962	14.3186	9.05784	16.6774	6.79978
963	14.6244	6.87257	9.40018	-0.739521
964	-1.83963	1.88094	9.26374	1.22489
965	15.4996	8.97815	16.0178	8.30432
966	-4.3782	2.44819	14.3139	7.59835
967	13.1145	8.06744	9.41019	1.68593
968	7.69745	5.62589	15.9029	6.22941
969	13.4232	6.62189	8.59757	1.14495
970	-0.217578	8.75312	9.47502	-0.535577
971	12.7376	6.44196	8.4226	0.4291
972	-2.82085	2.37549	12.1293	7.8706
973	-2.8533	-0.123284	16.4514	6.89317
974	11.4931	8.77253	12.2344	7.86702
975	12.6099	5.2544	12.391	7.77077
976	9.14006	1.849	-1.75906	9.27176
977	11.9044	8.95261	7.89848	6.92368
978	8.20741	0.811225	8.37886	0.431154
979	13.6927	7.68303	8.60092	0.0112333
980	-2.06697	10.9298	-4.05167	1.38411
981	10.2699	7.17221	-4.05167	1.38411
982	11.8653	6.08037	15.6552	7.08271
983	15.2968	6.5293	16.6057	7.18959
984	14.7618	6.47517	-2.62651	10.8296
985	15.2043	6.22522	9.13044	0.935096
986	-2.50605	1.64973	16.2543	7.11137
987	14.8493	6.89871	16.5805	7.02956
988	9.08412	1.49496	-1.81781	9.11044
989	-3.74676	9.68507	-1.84186	9.11404
990	15.4609	6.25148	9.81803	-0.829315
991	-3.81476	1.44448	8.3271	0.303131
992	7.69911	5.54114	12.2162	7.57086
993	-4.29341	2.06199	-1.85529	9.66082
994	9.20514	2.0013	8.98482	5.41861
995	-3.46753	1.46489	8.85255	5.49374
996	-4.35445	2.07747	8.81441	0.698525
997	11.6788	5.00996	8.39241	0.39138
998	12.7841	8.86234	-3.83653	-0.363301
999	14.8787	7.58089	-3.81172	-0.635314
1000	15.8191	8.96441	-3.53443	-0.17661
1001	15.3188	8.77848	-3.53443	-0.17661
1002	-3.32302	0.196191	8.15966	2.44737
1003	-0.538511	8.91911	8.56767	2.24089
1004	13.3181	8.86876	8.91288	5.74416
1005	15.5979	8.98245	8.93944	6.45187
1006	-3.12322	11.5029	8.7543	0.88468
1007	-3.98789	1.89361	8.74156	0.936432
1008	7.75155	0.480124	8.73544	4.82194
1009	14.7145	7.06557	16.2926	6.73616
1010	16.4048	8.47015	16.4561	7.24674
1011	-0.329245	8.79428	11.975	8.07776
1012	11.0649	-2.14204	8.84513	0.706409
1013	14.2708	6.47672	8.7927	1.13629
1014	13.4637	6.54515	15.9107	8.01984
1015	-4.23647	2.32329	9.14122	0.440755
1016	10.2721	7.32066	12.4897	7.52927
1017	-3.32448	1.38687	8.23921	5.84665
1018	-3.90177	1.9945	-3.84323	-0.669794
1019	-1.39751	1.57515	-1.20115	1.58896
1020	13.6437	8.73404	9.21382	5.37299
1021	-4.23281	10.8989	16.4834	7.39537
1022	-2.9587	1.13091	16.3111	6.27217
1023	7.96656	0.593495	8.56332	0.123083
1024	10.1039	7.5218	8.06087	1.38861
1025	-3.13466	-0.63044	16.3042	6.54914
1026	10.9091	6.60964	9.0854	1.30252
1027	15.7897	7.26909	8.64431	1.28964
1028	14.5629	5.81783	16.4481	7.45483
1029	11.9221	8.28587	13.4044	6.66428
1030	-3.71185	0.524988	16.4444	7.3637
1031	-3.38478	10.4538	13.713	6.7688
1032	8.33068	0.523435	8.44269	0.399114
1033	8.43011	6.19156	9.72789	-0.59855
1034	-2.89992	11.098	9.06764	1.94115
1035	-3.79225	-0.488688	16.4309	7.09079
1036	7.73999	0.376893	13.6864	7.6854
1037	-2.63052	9.54624	16.5337	7.05058
1038	14.6713	7.3865	16.6297	7.30912
1039	10.8127	-1.92167	16.2507	7.99766
1040	-3.23339	9.24067	8.28424	0.346573
1041	-4.49823	2.38657	8.56396	0.387891
1042	13.6511	6.46079	16.409	6.86809
1043	-3.51785	10.7315	16.5101	6.92619
1044	8.07284	6.04862	-3.2843	11.2839
1045	10.285	7.3872	8.38373	0.445283
1046	-4.28974	-0.51124	8.03507	2.33132
1047	14.276	9.26481	8.60792	0.992507
1048	14.1926	6.41271	-1.21213	1.63613
1049	8.08575	5.22495	-1.21213	1.63613
1050	14.5605	7.95177	9.54174	1.24806
1051	12.8204	6.32468	15.9599	6.13143
1052	-3.3346	8.88464	16.3491	6.74509
1053	16.3894	7.06122	8.91715	1.49467
1054	14.8941	9.83407	16.2534	7.03066
1055	11.214	8.26979	12.3064	8.0964
1056	-3.91237	1.17002	12.0469	7.57491
1057	13.371	5.54704	14.5635	6.08867
1058	-3.20525	11.3558	9.51571	-0.647166
1059	-3.0831	2.16852	10.2615	-1.37677
1060	9.22209	1.76841	8.6078	0.483745
1061	7.47148	0.961565	8.26442	2.87391
1062	-4.52585	10.4749	16.4968	6.98673
1063	12.4675	5.38627	12.8932	8.10184
1064	7.33521	0.561542	8.23514	5.0867
1065	-4.4223	10.5719	16.1191	8.74551
1066	15.2169	7.18728	16.1225	7.56807
1067	7.73819	5.49241	14.994	7.12258
1068	-4.35141	10.9918	16.4686	6.93223
1069	12.913	7.25903	16.5286	6.95451
1070	15.6917	6.52569	8.52548	0.446326
1071	15.8272	7.44346	16.4651	6.74238
1072	-4.06515	2.29467	8.72351	0.398576
1073	8.50078	5.96681	16.5597	7.00926
1074	15.9647	6.80413	16.3558	6.64412
1075	14.9592	7.84589	8.78067	0.982061
1076	12.7367	5.442	8.56899	0.827715
1077	-4.43133	2.36636	8.47087	0.536311
1078	16.1001	7.58634	10.378	6.03893
1079	-4.35558	9.90542	12.5822	7.51088
1080	12.1132	6.36126	11.9569	8.30855
1081	15.4896	8.18044	12.4402	7.99847
1082	14.5983	9.98846	16.4034	6.61133
1083	12.1057	5.7567	8.12872	0.292389
1084	8.75921	2.35103	8.46793	0.211329
1085	7.97395	1.02866	8.35014	0.292472
1086	-3.4088	10.9366	8.08684	0.737734
1087	15.6789	7.30251	8.49411	0.479463
1088	-1.32337	11.1791	8.49222	0.366043
1089	-4.21843	10.9943	9.27604	1.29485
1090	14.9262	5.78039	15.3306	6.07849
1091	-2.65128	0.163822	16.2843	7.00663
1092	-4.08559	1.92586	9.02533	5.49151
1093	9.15467	-0.0218851	12.1647	8.0716
1094	-3.32923	0.742918	7.69267	5.4259
1095	13.7233	7.23634	16.6587	7.16847
1096	14.9608	9.3704	16.2276	6.82154
1097	10.2283	-0.552399	16.3179	6.98308
1098	8.61936	5.58825	9.32515	-0.368746
1099	11.9893	5.35756	8.33006	0.305822
1100	10.2366	7.52428	-1.75873	9.35009
1101	-2.88662	11.4896	9.47014	1.97532
1102	9.36308	1.78896	8.8418	2.07543
1103	9.9811	-0.445809	8.96882	2.02287
1104	15.3697	8.47955	16.5781	7.29856
1105	15.0685	9.65981	16.6539	6.75114
1106	14.1773	9.21549	13.6832	5.56858
1107	-1.80157	11.3308	11.5287	7.87173
1108	7.57013	6.04135	8.84973	1.06289
1109	12.6893	6.81478	9.15746	1.65199
1110	-1.90946	11.0778	9.26277	7.24784
1111	-1.70791	10.9831	7.44661	7.3323
1112	-1.29199	1.61779	4.66418	5.25896
1113	14.7846	7.95503	15.5737	6.1804
1114	15.4465	6.32805	-3.28226	11.505
1115	-4.00193	10.1726	9.15292	1.32575
1116	-3.97141	10.7599	8.68404	5.26291
1117	-2.71529	9.52721	16.5949	7.0684
1118	-4.52924	-0.300079	13.9041	7.53161
1119	-3.8729	10.0276	16.3386	6.95211
1120	12.8848	6.30718	8.67306	0.88529
1121	15.6626	9.04085	16.2772	6.45852
1122	12.4052	5.205	8.74696	0.997271
1123	14.1843	9.59282	9.37921	0.532008
1124	15.0962	7.60431	16.0315	7.91908
1125	7.8907	0.822528	11.7991	7.92199
1126	15.354	5.96729	16.4672	7.08682
1127	14.3536	8.80021	16.3303	6.83406
1128	13.0449	6.35862	12.266	5.36738
1129	11.938	8.82405	8.32069	2.68062
1130	14.7453	8.88934	-3.91273	0.250149
1131	9.26213	-0.693207	-4.16419	0.0799039
1132	-3.25314	8.87061	15.9814	6.74973
1133	15.6397	8.88695	15.6759	7.01099
1134	-1.1748	9.62676	13.1828	7.35298
1135	-2.78758	8.54505	8.51917	1.18731
1136	-4.23713	9.97522	9.09464	-0.377841
1137	11.2413	4.99216	8.42621	0.341601
1138	14.9016	6.86513	16.0655	8.62684
1139	-3.61511	10.7076	8.65727	-0.0229443
1140	13.1472	8.8673	16.2842	6.78044
1141	8.06237	5.31633	16.5731	6.85519
1142	7.8115	1.07968	16.3765	6.95938
1143	7.89387	1.32028	16.4337	6.97628
1144	14.6438	7.79844	16.3833	6.74097
1145	14.7763	6.54214	16.4606	6.82541
1146	9.49301	2.31851	-2.69162	10.0774
1147	12.6053	6.88523	-2.55942	10.6018
1148	-4.29449	10.0637	16.5324	6.80253
1149	-3.82779	1.72996	16.5152	6.93632
1150	-2.19693	11.539	8.48335	2.34456
1151	-3.75592	-0.757222	16.645	6.76878
1152	15.7042	8.80146	16.7207	6.96146
1153	-2.44413	11.0889	8.70791	0.539757
1154	14.677	9.20113	15.6807	6.70762
1155	-3.71704	0.746933	15.6807	6.70762
1156	-1.8314	9.66904	9.75839	5.25363
1157	-3.58119	0.187968	9.44563	5.42885
1158	10.9969	-1.93317	16.4485	6.99275
1159	8.14078	2.29862	9.21559	5.72844
1160	11.7704	5.28781	16.3765	6.96651
1161	15.3487	7.4543	16.374	6.76475
1162	7.72283	5.94673	8.65545	0.58857
1163	14.7526	7.57472	16.5638	7.00887
1164	13.6889	7.67916	8.94008	1.02889
1165	15.0411	10.0149	16.3189	6.84332
1166	-4.45081	0.443714	-3.82935	-0.754448
1167	13.8092	7.89736	-3.79161	-0.751079
1168	-2.08638	10.9153	8.28895	2.30798
1169	7.65968	5.61345	7.7826	1.14232
1170	14.565	5.87604	-2.60628	2.49544
1171	15.8513	7.29661	13.0207	7.36046
1172	14.5207	7.31331	15.7277	6.31012
1173	13.7988	8.35173	15.6248	6.49269
1174	-2.97649	2.10363	9.64369	-0.808597
1175	8.5986	1.46977	9.29213	-0.209742
1176	7.90813	6.1444	-1.73495	8.84999
1177	15.3619	8.04799	14.5247	7.46068
1178	8.32492	0.311933	8.8197	0.212225
1179	12.6711	5.56465	8.93981	0.321315
1180	-3.94279	9.96483	15.7212	6.74139
1181	16.1605	7.40514	9.08411	1.40239
1182	13.9367	8.87969	8.81328	0.684461
1183	8.30417	5.33197	8.93312	1.02173
1184	9.0551	0.1014	-2.3763	10.7847
1185	12.4584	5.41641	-2.68951	10.6295
1186	-2.52548	11.2417	12.3364	7.80646
1187	16.3198	8.50782	16.1839	6.89806
1188	-1.24233	11.1367	8.5902	4.79969
1189	-2.21267	8.63316	8.13128	5.57683
1190	14.0946	9.04002	9.13169	0.927366
1191	14.9149	8.90056	16.6118	7.00889
1192	-4.50694	1.55893	16.451	6.99891
1193	14.6236	8.19929	16.5279	7.05046
1194	-3.97999	-0.167289	14.4917	8.00456
1195	-3.2387	0.855849	16.5545	6.96429
1196	-2.98465	1.25553	15.5948	6.6047
1197	7.87026	0.45994	16.1992	6.75054
1198	15.6027	5.8442	16.5362	7.00469
1199	-3.36627	11.2082	8.60694	5.13547
1200	15.2579	9.29651	9.472	-0.0898219
1201	-4.34253	9.93873	9.4476	-0.0969054
1202	-4.11067	9.94852	15.4704	6.70268
1203	8.41667	0.888439	11.3551	8.44048
1204	16.505	7.52308	7.96146	-0.361324
1205	14.9398	7.50052	15.1115	7.61788
1206	14.2732	7.33568	16.4228	6.52816
1207	12.9908	5.75725	16.0829	6.79825
1208	12.6773	7.67546	8.68252	1.97393
1209	-3.39983	-0.462192	8.26817	2.81085
1210	11.7826	5.46257	8.96557	2.23735
1211	10.3329	7.16752	8.70268	2.05732
1212	15.6682	5.98519	8.26307	2.79452
1213	15.6077	6.72251	8.00623	1.29885
1214	-3.94955	1.26104	12.7956	8.09997
1215	14.4282	7.16856	16.4744	7.07409
1216	11.137	-1.12612	8.67539	0.429183
1217	7.45463	0.578592	8.84061	0.388427
1218	15.2543	7.26688	16.4735	6.98872
1219	16.0028	6.9602	16.4085	6.94883
1220	8.22139	2.20688	8.7692	2.28401
1221	9.104	-0.117065	16.0634	6.95978
1222	14.5871	6.97646	9.09164	1.75776
1223	15.9181	5.95635	16.3321	6.9959
1224	12.5193	6.01067	8.40053	2.77325
1225	8.43266	2.08167	15.7928	6.76726
1226	15.8773	7.34092	16.3315	6.7659
1227	9.27402	1.73736	16.1927	6.88184
1228	11.8417	5.73085	8.3317	2.96984
1229	-2.96045	1.36795	14.5968	5.87155
1230	-3.44998	0.269761	8.4848	0.431502
1231	-0.254758	8.76805	8.47567	0.354634
1232	15.3594	7.74656	-3.86215	-0.131268
1233	-3.12669	0.211436	-3.95562	-0.032711
1234	-3.12085	1.00985	16.4363	6.40818
1235	14.7305	9.16695	8.88786	0.987607
1236	15.3016	6.6469	8.54567	5.68478
1237	8.10153	2.44462	16.0321	7.51183
1238	-3.74195	10.8226	16.2828	7.09273
1239	-1.96472	8.87848	-1.85067	9.32448
1240	12.7788	5.63538	11.1823	4.90296
1241	-1.2782	11.1089	11.1073	4.8753
1242	-3.86609	10.8612	13.7099	7.6145
1243	-3.90467	9.95704	16.3303	7.02355
1244	8.07623	5.41961	9.51751	-0.72175
1245	14.3438	7.1079	10.4973	-1.75601
1246	-4.22029	-0.648203	16.3919	7.27935
1247	-2.88044	1.03329	12.6741	7.87921
1248	-4.17289	9.89479	-4.24742	0.156917
1249	13.575	7.66558	-4.29259	0.875449
1250	15.4049	7.66096	16.4923	6.92181
1251	8.9932	5.92614	15.9891	6.1659
1252	-2.15864	10.972	16.1713	6.36062
1253	13.8586	6.10623	9.56202	-0.154455
1254	-2.77095	11.6002	-1.4879	1.88475
1255	-3.67426	2.27611	-1.75687	2.03156
1256	-2.9809	9.85679	9.41643	-0.624646
1257	14.2454	6.55364	9.55315	-0.688137
1258	7.61446	1.88053	15.9695	6.31769
1259	-1.6928	0.962829	16.2526	6.56803
1260	-2.79716	2.26189	-2.16437	11.7363
1261	-2.26335	10.9778	-2.26608	11.045
1262	7.66915	5.57412	13.6956	7.89639
1263	-2.39221	10.5041	8.45209	2.57585
1264	11.8821	6.93191	8.85517	2.49586
1265	12.8246	8.7325	9.02309	2.4238
1266	-4.34481	10.8619	16.3916	6.81594
1267	15.4955	7.39328	16.5343	6.82127
1268	9.41809	-0.708385	9.2289	5.95807
1269	-3.33661	1.93623	9.34877	5.98637
1270	9.62561	2.65412	8.89981	-0.162368
1271	7.36881	0.489402	8.45381	0.435947
1272	15.215	6.67297	16.4681	6.76368
1273	-3.93492	-0.0835547	16.4222	6.80839
1274	-1.33928	1.24736	8.28855	6.03771
1275	13.1662	6.37763	9.14012	1.1903
1276	8.35169	2.24038	9.02205	0.571627
1277	-3.07881	0.0992238	15.608	9.3591
1278	-3.6274	-0.453479	9.11982	5.93299
1279	-2.11345	10.3174	9.66632	6.25461
1280	9.14713	-0.697725	16.3179	6.98393
1281	-2.65254	1.42767	8.99386	2.81875
1282	13.7892	7.82486	16.6364	6.78742
1283	16.4861	7.13773	16.642	6.9524
1284	11.1042	-1.14615	9.18758	6.07115
1285	9.56251	-0.0985488	12.4063	7.47551
1286	-2.87261	0.0750553	15.7841	6.90784
1287	8.94138	-0.155269	12.2141	7.64935
1288	15.435	9.03449	16.3771	6.98522
1289	-2.78325	1.76485	-1.83191	9.40138
1290	16.0603	7.06499	14.7935	6.96351
1291	-3.89464	0.0715454	12.7576	7.81119
1292	12.8643	8.64879	8.64753	1.74199
1293	-4.45124	0.380907	8.70748	1.73523
1294	-3.62835	-0.214462	16.3577	6.98277
1295	-3.17738	10.9842	8.92069	2.52855
1296	-3.99711	1.9342	8.42723	1.49722
1297	13.624	6.45492	8.16466	2.44911
1298	-2.46563	11.3406	-2.22432	11.7872
1299	-2.96551	2.13819	-2.24338	11.8175
1300	13.9037	6.44262	9.36369	-0.251366
1301	9.4521	0.746336	8.70965	0.533188
1302	-3.93492	11.0008	8.33945	2.42854
1303	-3.16801	0.364217	8.72055	1.09162
1304	8.66759	2.99814	9.05564	5.96814
1305	12.4299	8.64327	16.0738	7.00465
1306	12.2899	8.24325	11.7239	8.07664
1307	-4.17193	10.3584	15.3198	6.92126
1308	14.8618	6.93418	9.19775	1.15072
1309	-3.72325	0.952296	16.5336	6.91595
1310	10.8549	6.65611	10.7147	-2.00661
1311	-4.38857	10.9236	10.7708	-1.93051
1312	-3.91692	10.8871	15.9568	6.30954
1313	15.5888	8.87482	15.958	6.84192
1314	12.5731	6.75787	8.62711	1.69472
1315	15.7628	8.02434	8.72214	1.54047
1316	15.8013	8.62343	16.1282	6.36643
1317	-3.3792	0.948058	8.63551	0.560534
1318	-2.02633	8.70165	-2.3371	11.5664
1319	10.1	5.12478	-2.21346	11.6843
1320	15.5011	6.63021	16.411	6.59485
1321	-0.755607	9.08516	16.3021	6.47402
1322	-3.36562	0.813323	9.01266	1.51143
1323	12.4157	7.08601	-1.96428	11.5951
1324	-2.92018	1.38082	8.48488	3.44796
1325	8.37401	1.90134	8.56433	3.75759
1326	-3.6459	0.421386	16.5258	7.11616
1327	15.0297	7.42417	16.4988	6.95874
1328	-2.07511	11.3161	8.99578	0.950224
1329	12.5662	5.39633	8.97203	0.578797
1330	-3.47854	10.8583	9.07301	0.446171
1331	-3.55874	10.6209	8.79197	0.470686
1332	8.49459	5.52537	9.08824	5.69591
1333	11.3973	4.85177	12.0225	8.24403
1334	-4.20004	-0.187447	9.01864	1.29632
1335	15.676	7.31555	12.8044	8.21016
1336	-3.7935	-0.0136207	8.21425	2.3074
1337	-3.12197	0.0425949	9.13592	1.32067
1338	12.2692	6.54071	8.9675	2.20227
1339	13.0019	6.37028	16.5332	6.81839
1340	13.3379	6.81593	8.14219	2.50607
1341	10.0691	7.41585	8.23057	2.39264
1342	14.9023	9.38249	-1.84203	9.62601
1343	-2.34468	11.2154	8.22343	2.45461
1344	16.102	7.22057	16.3843	6.87343
1345	15.0722	8.49313	8.98319	1.48377
1346	-4.29767	9.86735	15.9032	8.51339
1347	12.9837	6.89377	8.19798	0.99392
1348	-3.62991	0.202652	8.96976	5.97028
1349	-2.75422	11.1295	12.6663	7.73927
1350	15.6052	8.95229	7.58878	5.40011
1351	15.6099	8.15977	13.8401	6.04138
1352	7.90209	1.01651	15.9653	5.82623
1353	15.3487	8.15142	16.5014	6.98262
1354	14.9965	9.77123	9.30587	0.254474
1355	-4.09256	2.12501	8.63011	0.816153
1356	12.8341	6.72309	8.80357	0.491111
1357	-1.93245	8.29179	8.6072	0.336322
1358	-1.65754	10.8803	9.10689	1.0824
1359	12.2119	8.47441	8.871	0.974185
1360	11.2595	-1.34883	-1.97782	11.6514
1361	14.9439	6.50897	-2.24343	11.7559
1362	-4.33203	2.46323	-4.11694	1.70295
1363	7.64361	1.33092	-1.7048	2.16265
1364	-3.91102	10.9554	12.8963	8.25377
1365	-4.26216	2.36487	12.8963	8.25377
1366	-2.21161	8.89151	14.9375	6.85784
1367	12.8475	8.996	12.0969	7.40575
1368	8.04879	1.95584	16.4799	7.07524
1369	9.78227	2.42504	16.396	7.01428
1370	8.24479	2.33866	9.19063	-0.598335
1371	12.0144	5.29727	9.2158	-0.644586
1372	9.04831	2.43224	8.30416	0.832075
1373	8.26734	2.22222	8.30416	0.832075
1374	15.1597	8.66174	15.8507	6.92811
1375	13.469	6.54553	13.3654	6.72212
1376	-2.75461	0.395249	16.4951	7.00944
1377	10.959	-2.06342	8.65749	-0.0145755
1378	8.53675	0.178519	16.5588	6.75526
1379	15.2663	9.39598	9.21118	1.15407
1380	15.3222	6.58078	8.71772	0.317932
1381	11.8979	8.74567	8.37897	0.438315
1382	7.74956	0.67795	8.24438	2.53503
1383	9.0347	-0.129842	8.65728	1.69021
1384	13.479	7.29908	15.7408	6.5665
1385	-3.52719	-0.306417	15.0013	6.91066
1386	14.2211	8.25291	16.5302	6.77843
1387	8.94352	-0.205746	16.4843	6.63914
1388	16.5237	8.15526	11.402	4.7895
1389	12.9656	8.80381	8.13038	2.5698
1390	15.7956	8.41545	12.1003	7.48064
1391	-2.45696	11.4528	11.7546	7.21852
1392	12.7977	6.88492	8.48084	1.24357
1393	15.4061	7.3254	8.11879	0.430832
1394	7.97922	5.35194	-3.08767	11.5241
1395	13.3909	6.62475	10.2365	2.79653
1396	13.2604	7.23432	8.7323	1.51729
1397	16.1378	8.40858	14.9093	7.19572
1398	-3.5191	10.4786	9.3157	0.250192
1399	15.8343	8.94035	16.5929	6.89783
1400	11.5544	8.7463	-2.36959	11.5897
1401	-3.7156	10.111	8.86735	1.38745
1402	16.4004	7.52593	16.484	6.8366
1403	7.24966	0.747926	8.9417	2.07971
1404	-3.14758	0.53758	9.3505	-0.489707
1405	15.3909	7.20775	9.34865	-0.632916
1406	7.97366	5.26718	8.39638	0.265702
1407	15.5621	6.03854	8.75673	0.0963635
1408	-2.81157	0.460158	16.0458	6.09666
1409	-2.72149	9.58217	16.4827	6.7897
1410	15.9267	7.0073	8.72197	1.24165
1411	11.6899	8.42722	8.51305	1.69061
1412	-4.32877	2.02985	8.6673	0.771882
1413	-4.39769	1.40116	8.22959	1.08059
1414	8.24017	5.29386	8.49333	0.502464
1415	16.3471	7.02584	15.9091	6.23315
1416	14.1262	6.83405	8.95308	5.35501
1417	14.4134	5.6695	8.16344	5.44567
1418	15.9332	7.12896	12.3784	7.70334
1419	-2.52619	11.2821	12.1212	7.61565
1420	11.4206	4.79081	8.52066	0.824944
1421	9.76709	5.16531	8.34781	0.534738
1422	14.7875	9.46227	16.4324	7.10933
1423	7.94681	0.486641	8.73963	5.22448
1424	11.6513	8.12054	11.9731	7.24683
1425	8.83874	2.51371	11.7721	7.49047
1426	8.27768	0.23826	8.79486	0.343555
1427	-3.67034	9.13429	16.1308	6.4074
1428	9.18923	-0.373523	16.2321	7.07652
1429	-4.58428	-0.554716	12.3606	7.53225
1430	-3.02442	0.397424	16.3356	6.79971
1431	9.07154	5.61279	8.73804	0.696742
1432	8.56834	5.53315	9.36224	-0.285484
1433	-1.50201	1.9058	8.02185	0.282559
1434	-3.03426	10.6082	11.8245	8.24753
1435	7.91157	5.44249	12.3706	7.93023
1436	16.4199	7.1948	16.2309	7.6515
1437	12.5752	5.47788	9.1682	6.01119
1438	-4.34067	10.5944	16.5151	8.25411
1439	-2.76129	0.779492	7.55515	5.46824
1440	14.6057	7.89319	8.98733	0.947756
1441	-3.64463	2.38174	8.82333	2.14405
1442	11.7428	4.96439	8.55193	0.538229
1443	8.18376	5.3037	16.4095	6.68955
1444	-4.2138	0.86214	-3.79568	10.6067
1445	14.81	7.87578	8.89846	0.962982
1446	8.76666	5.54778	8.45741	0.471311
1447	-4.53	1.87002	8.45741	0.471311
1448	12.8963	8.64199	8.96441	1.82317
1449	11.8625	8.81655	16.31	6.83926
1450	-3.00408	1.64091	12.5252	7.99763
1451	13.9505	8.06559	16.3434	7.3098
1452	15.9786	8.52423	8.31119	0.450715
1453	-1.25295	11.0649	8.41443	0.586807
1454	-4.38689	2.57188	12.5414	7.97928
1455	7.84426	0.821734	12.129	7.72408
1456	12.979	8.43697	8.88701	0.400193
1457	14.8234	9.69202	15.9478	6.12591
1458	16.4519	7.54817	9.55624	1.75211
1459	14.8919	6.43551	9.61934	2.79391
1460	12.0852	8.4161	16.3465	7.00773
1461	13.8473	9.3612	12.7592	7.81946
1462	15.2886	7.12684	-3.70077	-0.684619
1463	7.26523	0.73246	-2.41568	2.16327
1464	-3.93978	1.44025	12.2889	8.02428
1465	-1.9375	11.0715	11.7574	8.55545
1466	-2.63268	1.04385	16.4144	6.99807
1467	13.7969	6.64251	14.6377	6.96546
1468	12.9786	5.57557	9.11899	0.614367
1469	13.353	7.34046	16.6402	7.08899
1470	-3.34658	9.17816	16.3193	6.98348
1471	15.5383	6.89266	16.1665	7.11541
1472	11.5499	4.85846	12.1664	7.73749
1473	15.6109	7.81698	16.4412	7.02059
1474	8.50259	3.22843	8.44271	1.4229
1475	-4.59848	0.853511	8.67953	1.17658
1476	-3.53487	-0.592763	9.44644	-0.56736
1477	10.8831	6.5664	9.32794	-0.474284
1478	-3.36492	10.7732	12.3692	7.64973
1479	-2.65296	11.4333	11.9505	7.65789
1480	-3.3211	0.261701	16.4705	6.92532
1481	-3.32099	10.4462	16.521	7.01092
1482	-1.69046	0.910165	8.79368	1.34026
1483	-3.75604	-0.354035	8.51595	0.715544
1484	11.5935	8.58742	8.74658	0.262877
1485	14.8653	8.95372	9.10276	0.041734
1486	14.2511	9.3523	16.2231	6.78129
1487	15.4595	9.14489	16.2239	6.50582
1488	8.86495	1.4158	2.1608	7.71774
1489	-4.5942	1.52508	-1.82665	9.63432
1490	11.0121	6.57724	15.6969	6.68232
1491	-4.14497	2.42645	16.5566	6.95066
1492	-2.83231	10.4501	12.8524	8.03804
1493	9.80311	-0.433577	16.5971	7.16941
1494	7.64898	5.68172	14.918	6.13328
1495	-3.35648	10.611	7.95723	0.555236
1496	-2.95325	2.03577	11.6731	8.15221
1497	-4.37885	0.0699444	16.4677	6.99472
1498	15.1308	8.72077	15.0053	6.73533
1499	-4.33277	0.932257	16.3762	6.89447
1500	10.9358	-1.88797	16.533	7.02231
1501	-4.56253	-0.411626	16.55	7.083
1502	9.51301	5.17843	15.7509	6.0355
1503	14.8515	9.73348	15.9543	6.40034
1504	15.5288	7.14734	9.57368	-0.76815
1505	-3.50185	-0.613243	9.27151	-0.609915
1506	8.47235	1.35523	16.5634	6.84748
1507	7.88563	0.241142	9.11802	1.11565
1508	8.87951	5.80273	8.09119	5.82979
1509	-3.18757	10.7905	8.84032	5.60611
1510	-2.68694	8.51648	8.32903	0.670209
1511	16.3395	8.06808	15.1159	7.68754
1512	-4.13541	0.830301	8.62257	6.09399
1513	16.2737	8.06336	16.6523	6.94923
1514	15.2451	6.19055	8.14899	5.9322
1515	13.3686	6.3609	8.9063	5.47982
1516	-4.05344	10.3472	16.678	6.99983
1517	-3.46198	1.12024	8.30994	0.780393
1518	-1.9556	8.30274	7.67545	1.20891
1519	9.3652	5.24833	8.07638	0.801364
1520	15.712	7.39428	8.96272	2.03284
1521	7.92541	5.57717	9.14023	1.91508
1522	-3.43577	11.5128	-3.44745	1.63591
1523	16.2944	8.13492	-3.5599	-0.457965
1524	11.8379	8.79393	8.72352	1.97595
1525	13.1122	6.453	15.7395	6.19749
1526	-1.27822	1.59776	16.2909	6.83899
1527	8.48386	3.19129	8.86465	2.3224
1528	13.045	5.723	14.5147	5.27931
1529	-1.58119	10.8946	9.22243	1.87886
1530	-2.07515	10.774	14.0971	7.26936
1531	-1.46954	1.83853	16.2908	6.80882
1532	-3.2144	1.42708	11.7629	7.86174
1533	14.6933	8.94004	15.109	6.38642
1534	8.59159	0.912693	-2.61002	11.6081
1535	-4.40954	11.0129	8.59612	0.880701
1536	15.1272	6.88447	16.1104	7.14356
1537	14.1747	6.02463	-4.46929	10.0444
1538	8.53011	0.874245	-3.81189	1.19794
1539	15.4596	5.96484	-4.04069	0.067152
1540	-3.12106	0.20266	16.4145	6.95124
1541	12.1298	5.72888	9.19563	5.66874
1542	-2.84901	0.60812	11.6367	7.63631
1543	12.5835	6.19878	12.0395	7.25736
1544	16.3855	7.62973	16.3137	7.05147
1545	-3.90699	-0.614416	16.2891	7.01512
1546	-1.30693	11.2062	16.6164	6.97606
1547	-2.18202	11.058	16.4041	6.81414
1548	14.3722	7.71896	8.30563	-0.00984591
1549	-4.2395	2.37416	7.40537	0.952488
1550	9.1326	-0.0488083	8.72317	1.53717
1551	16.2561	8.17007	16.62	6.90065
1552	15.5632	7.6272	13.4954	6.66938
1553	11.4781	4.78857	12.5452	7.92344
1554	-4.15747	1.3201	-4.68931	2.32956
1555	9.88789	2.10393	-4.54025	2.26844
1556	8.5588	1.45911	11.5944	7.83937
1557	10.2249	7.52634	9.57431	6.15922
1558	10.1685	7.49722	8.83136	2.34806
1559	13.7032	6.89467	9.02207	1.34521
1560	14.8133	9.35304	16.5597	7.03972
1561	9.81003	2.60661	12.3381	7.83237
1562	8.34674	0.333107	9.32858	-0.651649
1563	-4.49433	1.69262	9.32858	-0.651649
1564	10.4907	6.89644	12.3498	7.73676
1565	15.7079	7.1092	16.473	7.10417
1566	-2.29501	8.49564	13.0052	7.80978
1567	8.25449	1.12271	12.5429	7.94179
1568	14.8254	8.15825	16.4864	6.79657
1569	14.6329	9.68224	16.4339	6.71214
1570	-3.10653	0.999782	8.49317	5.71307
1571	8.32745	5.37381	8.62039	5.8091
1572	-1.59598	10.753	12.5304	6.02722
1573	13.4962	6.48873	12.4471	5.99478
1574	14.992	9.47572	13.4641	7.70316
1575	-2.78594	11.2529	11.447	7.67718
1576	-2.65178	2.10188	7.95551	1.27012
1577	15.5798	8.75476	16.6645	7.03265
1578	14.6266	6.26512	8.75083	3.8636
1579	11.909	7.53289	8.86011	5.10952
1580	9.69662	5.15087	8.95995	1.3382
1581	14.3141	6.24381	8.43538	1.31518
1582	13.248	7.63824	8.7391	0.597002
1583	-3.74655	0.199034	8.87747	0.561987
1584	-3.43084	0.904655	16.2593	6.90585
1585	-4.31353	2.11136	12.5841	8.19166
1586	16.2449	7.23304	8.9539	1.05783
1587	14.4105	9.62838	8.8841	0.979926
1588	14.3484	9.37402	8.96571	1.6911
1589	15.034	9.39898	-3.16432	10.615
1590	-1.65131	10.7853	7.65389	2.38963
1591	14.8236	7.6178	16.2228	6.59288
1592	-2.04247	10.9591	9.0735	1.40692
1593	8.03439	0.660098	9.12131	1.01219
1594	-3.01235	10.4194	16.4603	6.99595
1595	15.8867	7.30307	16.4842	6.90185
1596	-4.5285	0.753725	15.8103	6.99205
1597	-1.39399	1.80607	12.7459	7.78185
1598	-1.83971	2.1643	8.06248	2.46959
1599	16.1716	7.02155	7.84457	1.32662
1600	-1.48428	1.82602	12.6529	6.59005
1601	-1.74575	2.00005	11.8551	7.70352
1602	8.85001	5.45091	16.2387	6.98293
1603	16.0143	8.10488	16.1234	7.12466
1604	12.7535	5.53656	12.9404	7.99162
1605	14.754	7.4245	13.2332	8.27414
1606	16.6593	7.06755	16.3205	7.46964
1607	-1.57614	1.94269	12.8065	7.96565
1608	-3.89231	10.2117	16.592	6.87465
1609	-4.2859	10.5658	16.6231	6.7949
1610	13.7667	7.86702	15.0222	6.62527
1611	-1.36038	1.76857	15.0261	6.60365
1612	13.795	7.9198	-2.19852	11.7393
1613	15.9126	7.67162	16.6129	6.96496
1614	15.8237	5.93551	8.49127	5.44772
1615	9.53332	6.5479	9.1744	6.03054
1616	-4.41807	10.6245	16.4784	6.8163
1617	-2.54384	10.6137	12.7748	8.1144
1618	-2.62302	11.436	16.7288	7.16718
1619	12.1782	6.00838	16.6105	7.30453
1620	11.9048	5.65578	-2.2386	10.9375
1621	-3.84498	-0.44201	9.48025	7.88578
1622	-1.38528	1.36091	9.19127	5.90796
1623	-4.16463	10.148	16.5568	6.60576
1624	11.0468	-1.25548	13.518	6.59392
1625	13.334	6.03757	8.98601	5.61999
1626	-1.8537	1.77826	11.4528	8.38568
1627	11.1323	-1.13141	9.47175	6.01098
1628	7.55713	0.424819	11.4634	8.46067
1629	-3.10122	1.8688	11.3076	8.48959
1630	13.187	6.71746	11.5438	8.04546
1631	-1.79774	9.98062	11.4563	8.38014
1632	12.0239	8.90193	-1.76041	11.1735
1633	-1.4408	1.14444	8.78434	1.29597
1634	14.5871	7.48198	12.1248	7.4197
1635	10.0865	7.4868	7.97127	2.6148
1636	12.4295	8.29813	9.12126	4.99433
1637	15.6329	6.788	16.2843	7.86925
1638	11.8677	6.93001	8.86169	1.21419
1639	14.5099	9.3466	16.3894	6.83981
1640	15.3025	5.93828	9.03125	1.05834
1641	-3.23863	1.40681	8.88073	1.44576
1642	-4.03588	-0.714792	9.48505	0.498741
1643	7.81922	5.43494	15.9517	5.92708
1644	7.79618	0.39676	12.0432	7.52886
1645	-3.11305	10.9226	12.2492	6.4568
1646	16.0285	6.38475	12.2803	7.66806
1647	15.2943	8.56288	8.97672	6.53354
1648	-2.99194	0.219932	16.4412	6.79338
1649	8.85521	1.42555	13.5853	6.47084
1650	14.0542	6.91263	8.30114	0.189472
1651	14.3991	9.4564	8.369	0.23361
1652	-4.39958	1.59931	8.52176	0.0995252
1653	7.61461	5.80797	15.9704	5.96539
1654	-2.9577	-0.0384913	16.5814	6.93488
1655	-4.29371	2.01411	14.699	6.73492
1656	10.9964	-1.21719	12.6893	7.88249
1657	-0.752536	9.04983	16.5862	6.96234
1658	16.5163	6.89065	8.8073	1.36223
1659	12.6917	8.55248	7.96178	0.843765
1660	-3.29371	11.1351	8.93257	0.979304
1661	11.0077	-2.0276	15.9612	6.17268
1662	11.2503	8.67943	8.77737	1.42757
1663	-1.20119	11.1353	-2.82026	11.6034
1664	13.6672	7.80545	7.84162	1.92274
1665	-4.32659	-0.0932723	14.9984	6.29935
1666	15.7026	7.04228	-1.22619	1.6785
1667	-2.62636	2.44502	15.9808	7.83735
1668	-4.34084	-0.412231	14.0121	7.54381
1669	15.0326	8.90618	8.85283	0.952726
1670	-4.46946	10.9698	7.99791	5.348
1671	-3.31754	-0.411707	8.09944	5.17882
1672	7.56547	5.96294	16.2643	6.71035
1673	14.0407	5.97329	16.5183	6.84222
1674	-3.44429	10.5294	9.42659	1.86736
1675	-2.6655	0.126295	9.69708	1.61377
1676	8.46824	0.148645	15.7111	7.86284
1677	9.11462	1.51185	8.37125	5.27235
1678	12.8558	6.9278	16.0276	6.7925
1679	13.5437	6.13681	16.1159	6.90872
1680	11.5211	8.5068	-3.79369	1.40511
1681	8.11187	2.43	-3.96092	1.17315
1682	15.1596	8.73407	16.1284	6.8494
1683	-3.72269	9.98168	16.467	6.89772
1684	-3.39102	8.90854	13.3167	7.93321
1685	12.3643	6.80585	11.8567	6.77667
1686	-1.65039	11.1615	9.28813	0.30002
1687	-2.92854	2.3318	9.28813	0.30002
1688	-4.42093	-0.360855	12.5746	7.75811
1689	-4.30572	10.7217	8.10721	2.3815
1690	15.417	6.53701	9.03356	1.346
1691	-3.37857	8.86398	14.751	7.0877
1692	8.13803	0.586005	8.50748	3.36253
1693	13.2496	6.40455	12.4769	7.89077
1694	-3.95448	9.85417	16.5589	6.99219
1695	12.5635	5.44468	9.2566	1.36637
1696	12.1333	8.47789	12.0771	8.03757
1697	9.38462	1.66458	15.6231	6.99017
1698	14.0071	8.83515	16.2952	6.46892
1699	-3.32057	1.46867	12.5698	7.67321
1700	-4.01125	-0.805016	9.20209	1.1156
1701	13.0781	6.75383	8.5823	0.476992
1702	15.2856	6.24008	8.54663	6.15667
1703	-1.82605	1.41738	16.4034	6.77404
1704	-3.05923	0.112016	8.56208	1.67813
1705	-2.0843	11.718	8.83734	1.36585
1706	14.3294	7.62199	8.30831	5.48943
1707	-3.55514	-0.641248	16.4495	6.99253
1708	12.787	7.0471	14.019	6.89838
1709	8.55043	0.735679	14.338	6.89664
1710	15.8957	5.89304	10.3361	-1.40665
1711	12.1341	6.18448	9.46524	-0.698837
1712	-3.43908	-0.601547	16.2811	6.88551
1713	-2.17286	10.6882	12.831	7.86266
1714	-3.01	-0.449189	9.41402	-0.683365
1715	9.01786	0.423309	8.79267	0.0934677
1716	12.1309	8.40044	12.1485	7.73141
1717	-4.01043	0.0480371	12.2555	7.52949
1718	8.57692	2.18008	8.58328	0.634035
1719	8.45537	5.52063	8.2638	2.31082
1720	-3.22974	2.10543	15.0944	7.83543
1721	11.9295	8.94964	-4.20837	1.25682
1722	14.754	7.75289	16.3323	6.82287
1723	14.4608	6.0745	16.5518	6.97459
1724	13.3291	7.08481	8.92006	0.303336
1725	9.88947	-0.1698	8.88015	0.307526
1726	13.0123	6.36989	8.9738	2.00723
1727	8.16386	5.53873	9.02972	1.88616
1728	-0.208418	8.6546	16.5864	7.09914
1729	14.804	9.52615	16.6051	7.02701
1730	14.1719	7.36609	-1.24873	1.56944
1731	11.514	5.13996	-1.89749	1.02872
1732	14.5071	7.75596	16.2997	6.62535
1733	14.2631	9.16277	16.3641	6.74398
1734	11.0298	-2.04356	14.4842	5.88953
1735	11.1986	-1.74406	8.44841	3.15186
1736	15.1363	6.98788	11.925	7.81573
1737	-2.8839	11.438	11.1872	7.52663
1738	-3.59481	-0.790918	15.9938	7.39154
1739	10.0943	7.514	9.69043	5.3522
1740	-3.8528	10.8003	15.9813	6.8077
1741	9.74901	2.50698	12.2407	7.62705
1742	15.3694	6.1339	12.766	5.44994
1743	9.0207	0.506589	12.7432	5.29793
1744	15.447	6.82364	16.4882	7.08973
1745	15.8837	6.48602	16.333	6.91181
1746	9.42127	0.609574	8.98056	1.33185
1747	-4.09382	2.38487	8.39989	0.52484
1748	14.8587	8.00478	16.4881	7.02568
1749	12.0247	8.16143	8.66217	3.3668
1750	10.2348	7.22133	11.6714	7.9295
1751	9.80855	2.5544	11.7889	7.74625
1752	-2.22395	8.5616	8.84292	6.18091
1753	13.4086	6.4411	16.4317	6.86147
1754	12.8994	8.30424	8.96835	1.76593
1755	-3.78972	0.346763	16.1905	6.47952
1756	15.6613	7.64316	8.47755	0.64843
1757	15.7439	7.14152	9.19985	1.28255
1758	10.8553	-2.01232	16.2957	6.99757
1759	-4.599	1.56774	9.23644	6.0741
1760	9.15787	2.06438	12.7021	7.6092
1761	15.5433	5.95622	16.4551	6.92073
1762	-4.32578	0.332809	9.38473	-0.0484902
1763	-2.89871	11.4146	8.41226	0.307165
1764	14.2182	6.20326	8.94725	5.47053
1765	15.3937	7.18058	-3.24367	0.381193
1766	-3.95216	-0.0917103	16.3099	7.70971
1767	-3.85685	9.29986	16.3099	7.70971
1768	15.6533	5.87553	16.5262	7.00667
1769	15.8825	7.11552	16.4287	6.90767
1770	16.4214	6.78856	9.19569	1.24139
1771	-1.68465	0.956619	8.73631	1.20034
1772	-4.47581	10.3115	9.24926	-0.67563
1773	15.713	8.30236	8.83561	-0.200083
1774	-4.17652	11.0193	16.2998	7.00514
1775	8.38462	1.06167	12.5194	7.833
1776	15.01	9.49316	16.4859	6.96437
1777	14.7706	9.08989	16.255	6.88433
1778	15.7123	7.98013	9.57667	-0.752125
1779	-4.17483	9.74338	9.39854	-0.368726
1780	9.73472	2.54738	12.3886	7.57549
1781	14.4735	7.07648	12.4334	7.73075
1782	15.2183	6.60807	8.42211	0.119821
1783	-2.61078	1.09502	9.44345	1.44825
1784	12.375	8.82614	11.6756	7.9446
1785	-2.78507	0.0251724	16.5143	7.00741
1786	14.9802	6.43245	14.5645	6.64419
1787	-3.16172	1.11918	11.9762	8.07641
1788	14.9578	9.50934	16.028	6.78699
1789	-4.07718	-0.166837	-4.2608	1.57433
1790	13.7189	5.55802	9.47806	-0.468951
1791	15.9243	6.91641	8.83559	-0.229814
1792	-4.36767	1.52456	16.5048	6.8525
1793	8.48704	0.636796	16.422	6.97033
1794	-3.71808	10.3454	16.5387	6.87037
1795	7.52013	0.976484	9.28325	7.52453
1796	15.6984	6.81023	11.3525	8.13141
1797	-1.38308	10.8993	11.448	5.04409
1798	8.29083	2.195	-3.70396	1.4443
1799	-3.8015	10.2809	-3.47299	-0.719808
1800	8.02614	5.31629	16.5069	6.93764
1801	13.4153	6.60676	13.2879	8.45851
1802	-1.99962	9.41939	-1.77345	9.28876
1803	-3.72311	0.634597	16.3294	7.24015
1804	8.04172	2.42722	8.88495	1.56825
1805	14.1185	6.71589	16.2632	6.89188
1806	7.71138	1.95782	8.36522	0.245526
1807	-2.43095	11.1035	8.43533	0.466871
1808	14.5463	7.53064	9.12928	-0.676997
1809	-3.5402	0.940078	16.452	6.62523
1810	16.3414	7.2509	9.5197	1.71945
1811	-4.37019	1.39789	8.77147	5.26315
1812	14.7536	7.31141	5.0383	3.74741
1813	11.6226	8.56685	16.5094	6.89748
1814	13.4256	7.18888	8.2534	0.234457
1815	15.3182	9.49412	8.36366	0.357906
1816	-3.09281	2.44394	9.08354	1.71712
1817	15.3235	7.05343	16.5505	6.90732
1818	15.6583	8.62469	15.6358	7.15404
1819	-2.53975	10.3609	8.45763	2.64439
1820	11.8703	8.35333	-1.90515	9.91587
1821	14.8752	8.93691	15.156	6.95278
1822	-2.8793	11.2015	9.35412	6.07392
1823	11.0521	-1.6777	8.41009	3.27817
1824	15.2811	6.32575	16.4267	6.8362
1825	-4.02809	-0.808543	13.6501	6.76943
1826	-4.19278	11.0388	7.51881	6.1801
1827	9.80114	2.61601	8.2538	5.60356
1828	-3.05531	0.175904	15.7597	6.57894
1829	-3.19611	-0.652633	14.1034	5.64389
1830	-3.8746	-0.54261	16.3826	8.63077
1831	-4.1289	2.27014	15.9955	7.81838
1832	8.47053	3.37385	16.0279	7.1046
1833	15.0699	6.73094	15.9585	6.92845
1834	12.9507	8.73221	16.2808	6.98261
1835	14.217	7.50734	16.1671	6.55581
1836	-2.99616	1.39228	16.6039	6.85136
1837	8.44329	1.05821	8.90246	0.0509475
1838	14.0696	6.94647	8.08942	0.194407
1839	15.5872	6.34948	-3.35922	-0.574948
1840	15.9346	7.1044	5.61207	3.60667
1841	-2.82752	2.13653	12.3733	7.72357
1842	16.1342	6.73448	9.45317	1.63746
1843	12.8914	7.57282	9.28314	1.36298
1844	13.1769	6.45805	12.2147	7.82963
1845	-4.07749	-0.892896	16.2277	6.95977
1846	-1.94707	9.38609	-1.88456	10.4549
1847	-2.67489	9.55016	16.4371	6.98052
1848	8.56165	1.73327	8.57554	0.871238
1849	-3.24015	-0.293406	16.4413	6.99062
1850	14.7561	9.94212	9.07578	6.08983
1851	-2.98121	2.35013	9.23838	5.84846
1852	8.98392	0.384707	16.5185	7.23045
1853	-1.80519	11.2928	16.4866	7.05835
1854	8.78429	0.425847	-2.30885	11.5011
1855	8.91112	-0.360749	11.1803	5.78356
1856	9.04134	-0.219426	9.29516	1.73075
1857	7.85209	1.15664	8.96672	1.28002
1858	13.6434	8.82381	9.08263	5.75626
1859	-1.25815	1.63881	9.17845	5.80468
1860	-3.06356	-0.0665167	16.5357	6.99079
1861	11.7419	5.43818	8.63432	5.34453
1862	-4.01651	10.5477	16.495	6.90253
1863	-3.09045	2.11482	8.77576	1.0505
1864	14.8807	5.93068	16.2828	6.98565
1865	12.5461	8.36078	9.16174	0.8977
1866	-2.73805	1.92735	9.15851	1.25165
1867	9.72313	2.6277	8.89602	0.813948
1868	12.7592	8.32974	9.10578	2.08559
1869	12.4518	5.32436	-1.75085	9.2376
1870	15.3788	7.04201	16.5487	7.06359
1871	-1.92812	1.70478	16.4213	7.10795
1872	9.63867	5.17572	14.8623	5.61035
1873	15.5132	6.32721	16.4718	6.92073
1874	-3.97036	10.0541	16.5383	6.95222
1875	15.3413	7.77122	16.5511	6.99378
1876	7.50308	0.802809	8.645	1.11771
1877	9.35796	5.53494	8.91464	1.38343
1878	15.8997	6.30142	-3.1637	-0.0680628
1879	15.3628	9.06056	-3.32388	-0.145743
1880	-2.80374	0.71044	16.3218	6.89688
1881	13.6181	7.04799	16.4864	6.94016
1882	-2.87971	0.126273	12.6913	7.72856
1883	8.70741	0.807975	8.54922	0.956549
1884	-2.65174	11.3794	9.02483	2.22376
1885	8.78172	-0.273875	12.3595	7.5778
1886	-2.7357	10.6023	-4.22158	2.07348
1887	-3.96945	1.717	-4.57086	1.99937
1888	12.4274	5.17547	12.4278	7.41544
1889	-2.73864	0.300284	16.4549	7.02983
1890	-4.05563	2.13004	8.35204	1.67359
1891	-2.27008	9.21714	15.1833	6.39208
1892	-3.38175	11.2262	8.7409	0.960966
1893	16.4531	7.4369	16.5349	6.82157
1894	14.4064	8.50092	12.266	7.18763
1895	15.4965	5.91764	7.9755	3.39199
1896	8.73119	2.04987	8.48688	3.25684
1897	7.40964	0.784279	8.52898	3.39217
1898	13.6725	6.32252	12.3913	5.54667
1899	15.8848	8.64958	12.6213	5.46613
1900	-2.68872	11.714	8.48138	3.22489
1901	7.86271	1.33062	8.54256	3.50616
1902	-4.44577	10.5493	16.5378	6.92991
1903	13.413	6.62471	16.16	6.62668
1904	16.3218	7.96471	16.6467	7.2468
1905	14.3226	9.16222	13.0832	8.24259
1906	13.093	6.08023	8.97652	1.4321
1907	16.3339	8.13181	15.7101	6.62181
1908	12.8972	8.32362	12.5114	7.72895
1909	12.4716	5.67172	8.05131	2.02434
1910	-2.09151	10.5504	8.7271	0.513825
1911	11.239	4.78369	9.1682	1.55515
1912	7.8188	0.502476	9.03458	5.95753
1913	-2.43057	11.5083	12.9995	8.04299
1914	16.0338	7.07159	16.5674	7.04615
1915	-2.8027	2.06981	16.4328	6.92699
1916	-2.28427	10.8595	15.8061	7.29031
1917	-3.07684	10.6992	-2.19636	8.91725
1918	-4.05658	0.374222	16.4147	6.84863
1919	-4.10858	10.7982	9.65375	1.54817
1920	11.0627	-1.93072	12.6044	7.56742
1921	-1.91129	9.28945	9.44404	5.69373
1922	-2.92083	0.423138	15.9221	6.79672
1923	-3.15419	11.0664	13.2072	7.75966
1924	-2.92509	10.6437	16.673	6.91817
1925	-3.79732	0.542736	16.536	6.97557
1926	-3.12116	11.0017	8.63728	0.393542
1927	-3.11722	11.1269	8.32186	1.45245
1928	14.0098	7.35904	15.9159	5.79017
1929	9.83853	-0.446821	8.599	-0.0874504
1930	8.65743	2.25473	9.08308	5.86137
1931	10.0314	7.51017	9.10711	5.79028
1932	8.16612	0.743441	8.81836	5.2096
1933	-2.3795	11.3721	16.0289	7.18774
1934	8.44516	1.77397	11.5415	8.32302
1935	-3.25712	10.6489	11.6185	8.5046
1936	-3.91945	9.98712	8.09702	2.31116
1937	8.73744	-0.0551007	11.0955	4.89493
1938	-1.8492	11.1984	8.44784	0.42911
1939	15.8547	7.89434	16.3609	7.00732
1940	-2.77388	0.211029	9.22374	1.22231
1941	8.60484	1.4304	8.61772	0.199705
1942	10.3678	7.07058	-2.18763	11.6576
1943	-2.65165	10.8074	-2.63934	11.2402
1944	-4.13488	9.66761	16.2869	8.14097
1945	-2.44889	11.4497	16.5711	7.04918
1946	12.8963	8.69513	8.83251	0.812823
1947	11.9583	5.64553	8.83251	0.812823
1948	8.80145	0.304925	12.9884	6.93913
1949	12.5002	6.9252	12.9838	6.76568
1950	-4.55941	-0.20231	16.5213	6.96934
1951	13.0634	6.06872	16.2844	6.98915
1952	-2.13942	1.69599	16.2853	6.779
1953	12.0267	8.72448	12.4099	7.73579
1954	-3.99036	0.588344	8.48022	5.58225
1955	-1.97681	11.1203	12.1557	7.40483
1956	-3.05339	0.883941	9.03383	-0.0713117
1957	13.1277	6.64661	8.44869	0.439064
1958	11.6306	7.98888	12.2898	7.78961
1959	15.646	8.50034	15.9845	7.41991
1960	14.2737	9.57725	16.2826	6.41683
1961	12.8326	5.27702	8.64231	0.837449
1962	13.3381	6.65811	12.7415	7.9899
1963	-4.26609	10.8888	15.2794	6.66596
1964	15.6212	8.66273	16.4854	7.13017
1965	-2.10493	11.228	12.1724	8.02786
1966	15.8986	7.74594	9.05545	0.467827
1967	-1.67496	2.0723	8.77882	0.708094
1968	-4.07466	1.58462	14.8018	5.96932
1969	15.3229	8.50547	14.1335	5.81584
1970	16.062	7.42723	16.3663	7.26828
1971	14.4131	7.41355	16.3663	7.26828
1972	-1.57779	10.6985	8.88837	0.592165
1973	-1.79756	9.70025	8.80309	0.563956
1974	16.0999	7.07047	9.25533	0.13647
1975	-2.52042	11.0738	8.42406	0.391243
1976	16.3615	8.30748	15.2696	7.70132
1977	9.16428	-0.379027	15.3457	6.64461
1978	13.6656	8.02348	16.2751	6.88999
1979	-3.44867	9.17235	15.597	6.71804
1980	-1.36035	9.723	12.0048	7.77503
1981	14.1359	6.64372	15.0602	6.62747
1982	-1.35459	11.1218	7.70468	0.835457
1983	10.7818	6.6915	16.2824	6.46541
1984	9.35296	-0.646989	9.71012	-0.520745
1985	-3.42535	1.46557	8.30916	1.12108
1986	15.0197	7.3214	-1.91451	9.82875
1987	13.7129	7.86466	-2.70903	11.792
1988	11.3756	8.55709	11.9033	8.22874
1989	8.72447	2.31932	8.93197	2.34207
1990	-2.58952	10.9469	8.69166	5.17262
1991	-2.03699	11.6618	8.77299	5.03897
1992	-3.51481	10.7942	16.4721	6.99038
1993	8.96456	5.90223	8.94465	5.92519
1994	12.1923	6.08129	8.75665	0.460883
1995	-3.82074	-0.518253	15.8451	8.20067
1996	8.51638	3.24176	-3.06847	11.5014
1997	-4.30079	9.94167	-4.25458	9.77956
1998	14.2235	9.30006	8.55997	6.00746
[truncated: 7,072 more rows]
